# Supplementary material for: A reliable and inclusive method for assessing failure-causing mechanical wear in prosthetic feet
Source: PLOS Glob Public Health. 2026 May 29;6(5):e0006545. doi: 10.1371/journal.pgph.0006545 (PMC13221059; doi:10.1371/journal.pgph.0006545)
Supplement: S1 Table — (CSV) [file pgph.0006545.s002.csv]

Dataset	Method	Individual	Cellvalue	R1C1	R2C1	R3C1	R4C1	R5C1	R6C1	R7C1	R8C1	R9C1	R10C1	R1C2	R2C2	R3C2	R4C2	R5C2	R6C2	R7C2	R8C2	R9C2	R10C2	R1C3	R2C3	R3C3	R4C3	R5C3	R6C3	R7C3	R8C3	R9C3	R10C3	R1C4	R2C4	R3C4	R4C4	R5C4	R6C4	R7C4	R8C4	R9C4	R10C4	R1C5	R2C5	R3C5	R4C5	R5C5	R6C5
4 raters, 48 feet	Original	Ranson et all., 2023	LSBU_0004	8	8	7	7	7	7	NA	NA	NA	NA	8	8	6	5	6	7	7	7	NA	NA	8	7	5	3	5	4	5	6	7	NA	8	8	5	3	2	3	3	4	6	7	8	8	5	2	2	2
4 raters, 48 feet	Original	Ranson et all., 2023	LSBU_0005	9	9	9	7	7	7	NA	NA	NA	NA	9	9	9	4	7	5	6	7	NA	NA	9	9	8	4	4	3	3	5	7	NA	9	8	4	5	4	3	3	3	6	7	8	6	2	3	3	3
4 raters, 48 feet	Original	Ranson et all., 2023	LSBU_0007	7	7	7	7	7	7	NA	NA	NA	NA	7	7	7	7	6	7	7	7	NA	NA	7	6	4	5	3	6	4	7	7	NA	8	8	3	6	4	3	3	5	7	7	8	7	4	6	3	3
4 raters, 48 feet	Original	Ranson et all., 2023	LSBU_0008	7	7	5	6	7	7	NA	NA	NA	NA	7	6	3	3	4	5	7	7	NA	NA	6	3	3	3	3	3	4	6	7	NA	6	6	3	3	3	3	3	6	4	7	7	6	4	3	3	3
4 raters, 48 feet	Original	Ranson et all., 2023	LSBU_0009	7	7	7	7	7	7	NA	NA	NA	NA	7	7	5	5	5	7	7	7	NA	NA	7	6	4	4	3	4	6	7	7	NA	7	5	3	3	3	3	4	6	7	7	8	6	3	3	3	3
4 raters, 48 feet	Original	Ranson et all., 2023	LSBU_0011	7	7	7	7	7	7	NA	NA	NA	NA	8	8	5	5	5	6	7	7	NA	NA	7	5	3	3	3	4	5	7	7	NA	6	4	3	3	3	3	3	4	7	7	6	2	3	3	3	3
4 raters, 48 feet	Original	Ranson et all., 2023	LSBU_0012	7	7	7	7	7	7	NA	NA	NA	NA	8	7	7	7	7	7	7	7	NA	NA	7	7	6	3	2	4	6	7	7	NA	7	6	3	3	3	3	3	5	7	7	7	4	3	3	3	3
4 raters, 48 feet	Original	Ranson et all., 2023	LSBU_0013	7	7	8	7	7	7	NA	NA	NA	NA	7	7	5	4	6	8	7	7	NA	NA	7	5	3	3	3	4	5	7	7	NA	7	4	4	5	3	3	3	5	7	7	8	5	3	3	3	3
4 raters, 48 feet	Original	Ranson et all., 2023	LSBU_0014	7	6	5	3	4	5	NA	NA	NA	NA	7	5	3	3	3	3	4	7	NA	NA	8	8	4	3	3	3	3	4	6	NA	8	7	4	4	3	3	3	3	5	7	8	8	6	2	2	3
4 raters, 48 feet	Original	Ranson et all., 2023	LSBU_0018	5	5	6	5	6	6	NA	NA	NA	NA	5	7	6	4	6	6	6	3	NA	NA	5	7	6	4	4	5	6	6	4	NA	6	7	6	4	3	3	4	6	6	4	6	5	4	3	3	3
4 raters, 48 feet	Original	Ranson et all., 2023	LSBU_0020	7	7	7	7	7	7	7	NA	NA	NA	7	7	6	5	6	6	6	7	NA	NA	7	6	4	4	6	5	4	5	7	NA	7	7	5	4	6	6	3	3	6	7	7	7	6	7	7	7
4 raters, 48 feet	Original	Ranson et all., 2023	LSBU_0021	7	5	4	3	6	5	NA	NA	NA	NA	6	4	4	3	6	4	5	7	NA	NA	6	6	3	3	5	4	4	6	7	NA	6	5	4	4	4	2	2	4	6	7	7	4	6	5	4	2
4 raters, 48 feet	Original	Ranson et all., 2023	LSBU_0022	7	7	7	7	7	7	NA	NA	NA	NA	7	7	6	5	6	6	7	7	NA	NA	7	7	5	4	7	7	7	7	7	NA	7	7	5	6	6	5	6	7	7	7	NA	6	6	7	7	6
4 raters, 48 feet	Original	Ranson et all., 2023	LSBU_0026	7	7	7	7	7	7	NA	NA	NA	NA	7	7	6	6	8	8	7	7	NA	NA	7	6	5	4	5	4	5	7	7	NA	7	5	6	4	6	2	2	4	6	7	7	5	5	6	6	2
4 raters, 48 feet	Original	Ranson et all., 2023	LSBU_0028	8	8	5	5	5	4	NA	NA	NA	NA	8	5	3	3	4	4	6	6	NA	NA	6	3	3	3	3	3	4	6	7	NA	5	3	3	3	3	3	3	4	6	7	5	3	3	3	3	3
4 raters, 48 feet	Original	Ranson et all., 2023	LSBU_0033	7	7	7	7	7	8	NA	NA	NA	NA	7	7	7	4	8	8	8	7	NA	NA	7	8	8	4	3	3	4	6	7	NA	7	8	8	8	3	2	2	5	7	7	7	7	5	2	2	2
4 raters, 48 feet	Original	Ranson et all., 2023	LSBU_0034	7	7	4	6	6	4	7	NA	NA	NA	7	7	6	4	4	4	5	6	7	NA	7	5	3	4	4	3	3	4	6	7	7	6	6	6	7	6	5	4	3	6	7	7	7	7	7	6
4 raters, 48 feet	Original	Ranson et all., 2023	LSBU_0100	7	7	7	7	6	7	7	NA	NA	NA	7	7	6	4	6	6	7	7	NA	NA	7	6	4	2	4	6	4	6	7	NA	6	4	3	3	3	3	3	4	6	7	6	3	3	3	3	3
4 raters, 48 feet	Original	Ranson et all., 2023	LSBU_0101	7	7	6	6	7	6	NA	NA	NA	NA	7	5	4	4	7	6	6	7	NA	NA	6	4	3	4	7	6	6	6	7	NA	6	5	3	5	7	7	7	6	6	7	6	7	5	4	7	7
4 raters, 48 feet	Original	Ranson et all., 2023	LSBU_0102	7	7	7	7	7	7	NA	NA	NA	NA	7	6	5	6	7	7	7	7	NA	NA	7	6	4	5	7	6	5	6	7	NA	7	7	6	4	7	7	5	4	6	7	7	7	6	6	7	7
4 raters, 48 feet	Original	Ranson et all., 2023	LSBU_0103	7	7	7	7	7	7	NA	NA	NA	NA	7	7	6	5	5	5	6	7	7	NA	7	5	3	3	3	3	4	6	7	7	6	3	3	3	3	3	3	4	6	7	6	3	3	3	3	3
4 raters, 48 feet	Original	Ranson et all., 2023	LSBU_0104	7	7	7	7	7	7	NA	NA	NA	NA	7	7	7	7	7	7	7	7	NA	NA	7	7	7	5	4	4	6	7	7	NA	7	7	5	3	3	3	4	6	7	7	7	5	3	3	3	3
4 raters, 48 feet	Original	Ranson et all., 2023	LSBU_0106	7	7	7	7	7	7	NA	NA	NA	NA	7	7	6	6	7	7	7	7	NA	NA	7	6	4	3	6	6	6	7	7	NA	7	7	5	6	7	6	5	6	7	7	7	7	6	5	7	6
4 raters, 48 feet	Original	Ranson et all., 2023	LSBU_0108	7	7	7	7	7	7	NA	NA	NA	NA	7	7	7	6	6	6	7	7	NA	NA	7	6	6	4	3	3	4	6	7	NA	7	5	3	4	3	3	3	4	6	7	7	6	5	3	3	3
4 raters, 48 feet	Original	Ranson et all., 2023	LSBU_0110	7	7	7	7	7	7	NA	NA	NA	NA	7	7	7	6	6	6	7	7	NA	NA	8	8	4	3	3	5	6	7	7	NA	8	4	3	3	3	3	3	6	7	7	7	5	3	3	3	3
4 raters, 48 feet	Original	Ranson et all., 2023	LSBU_0112	9	9	9	7	7	7	NA	NA	NA	NA	9	9	9	9	5	6	7	7	7	NA	9	9	9	9	3	3	4	6	7	7	9	9	6	3	3	3	2	3	5	7	7	6	6	5	3	3
4 raters, 48 feet	Original	Ranson et all., 2023	LSBU_0115	7	7	7	6	7	7	7	NA	NA	NA	7	7	6	5	5	4	5	7	7	NA	7	6	3	3	3	3	4	4	7	7	7	5	5	6	6	5	4	4	5	7	7	7	7	7	7	6
4 raters, 48 feet	Original	Ranson et all., 2023	LSBU_0121	7	7	7	7	7	7	NA	NA	NA	NA	7	7	5	5	7	7	7	7	NA	NA	7	5	3	4	6	6	5	5	7	NA	6	3	3	3	3	3	3	3	6	7	6	4	3	3	3	3
4 raters, 48 feet	Original	Ranson et all., 2023	LSBU_0126	7	7	7	7	7	7	NA	NA	NA	NA	7	7	7	6	7	7	7	7	NA	NA	7	7	6	6	6	6	7	7	7	NA	7	7	5	6	3	4	6	7	7	7	7	6	5	4	4	6
4 raters, 48 feet	Original	Ranson et all., 2023	LSBU_0127	7	7	7	7	7	7	NA	NA	NA	NA	7	7	7	7	8	8	7	7	NA	NA	7	7	6	4	6	2	8	8	7	NA	8	6	5	5	7	7	7	8	8	7	7	6	6	4	6	6
4 raters, 48 feet	Original	Ranson et all., 2023	LSBU_0128	7	7	7	7	7	7	NA	NA	NA	NA	7	7	7	7	7	7	7	7	NA	NA	7	7	6	6	5	6	7	7	7	NA	7	6	4	3	3	3	4	5	6	7	7	5	3	3	3	3
4 raters, 48 feet	Original	Ranson et all., 2023	LSBU_0130	7	7	7	7	7	7	NA	NA	NA	NA	7	6	4	4	6	6	7	7	NA	NA	7	5	3	3	2	4	5	7	7	NA	8	5	3	3	2	2	2	5	7	7	7	7	4	2	2	2
4 raters, 48 feet	Original	Ranson et all., 2023	LSBU_0131	7	7	6	5	7	7	7	NA	NA	NA	7	6	4	4	6	4	5	7	NA	NA	7	6	4	3	5	4	3	5	7	NA	7	7	5	4	4	3	3	4	6	7	7	7	6	5	4	3
4 raters, 48 feet	Original	Ranson et all., 2023	LSBU_0132	7	7	7	7	7	7	NA	NA	NA	NA	7	7	7	6	6	7	7	7	NA	NA	7	6	5	3	3	4	6	7	7	NA	7	5	3	3	2	2	2	5	7	7	7	6	3	3	2	2
4 raters, 48 feet	Original	Ranson et all., 2023	LSBU_0133	7	7	7	7	7	7	NA	NA	NA	NA	7	7	7	7	7	7	7	7	NA	NA	7	6	6	6	5	4	5	6	7	NA	7	5	3	4	5	2	4	4	6	7	7	5	4	4	4	2
4 raters, 48 feet	Original	Ranson et all., 2023	LSBU_0134	7	7	6	3	4	5	NA	NA	NA	NA	6	6	5	4	6	6	6	2	NA	NA	6	6	5	4	7	6	6	6	4	NA	6	6	6	6	7	7	6	6	6	4	6	7	7	7	7	7
4 raters, 48 feet	Original	Ranson et all., 2023	LSBU_0137	7	7	6	6	6	7	NA	NA	NA	NA	7	7	6	3	6	7	7	7	NA	NA	7	7	6	4	6	7	7	7	7	NA	7	6	5	7	7	7	7	7	7	7	7	5	4	6	7	7
4 raters, 48 feet	Original	Ranson et all., 2023	LSBU_0139	7	7	7	7	7	7	NA	NA	NA	NA	8	7	6	5	5	6	7	7	NA	NA	8	6	4	4	2	2	5	6	7	NA	7	5	3	3	2	2	2	4	6	7	7	4	2	2	2	2
4 raters, 48 feet	Original	Ranson et all., 2023	LSBU_0140	7	7	7	7	7	7	NA	NA	NA	NA	7	7	7	7	7	7	7	7	NA	NA	7	6	4	3	4	5	6	7	7	NA	7	4	3	3	2	3	5	6	7	7	6	6	4	3	2	2
4 raters, 48 feet	Original	Ranson et all., 2023	LSBU_0147	7	7	7	7	7	7	NA	NA	NA	NA	7	7	7	7	7	7	7	7	NA	NA	7	6	5	5	5	6	7	7	7	NA	7	4	3	3	3	3	4	6	7	7	7	6	5	4	4	4
4 raters, 48 feet	Original	Ranson et all., 2023	LSBU_0149	7	7	7	7	5	7	7	NA	NA	NA	7	7	5	5	5	7	7	7	NA	NA	6	7	4	5	7	7	7	7	7	NA	6	7	6	4	7	7	7	8	7	7	6	6	6	6	6	7
4 raters, 48 feet	Original	Ranson et all., 2023	LSBU_0151	9	9	9	7	7	7	NA	NA	NA	NA	9	9	9	9	7	7	7	7	NA	NA	9	9	9	4	4	4	6	6	7	NA	7	5	4	4	4	3	3	5	7	7	7	4	3	3	3	3
4 raters, 48 feet	Original	Ranson et all., 2023	LSBU_0153	7	7	7	7	7	7	NA	NA	NA	NA	7	7	7	7	7	7	7	7	NA	NA	7	6	6	4	7	7	7	7	7	NA	7	5	6	6	7	7	7	6	7	7	7	5	6	7	7	7
4 raters, 48 feet	Original	Ranson et all., 2023	LSBU_0155	7	7	7	7	7	7	NA	NA	NA	NA	7	7	7	4	7	7	7	7	NA	NA	7	6	4	4	6	6	5	6	7	NA	6	4	4	6	7	6	4	4	7	7	6	6	6	7	7	6
4 raters, 48 feet	Original	Ranson et all., 2023	LSBU_0175	7	7	6	5	7	7	7	NA	NA	NA	7	6	6	4	6	7	7	7	NA	NA	6	4	5	5	5	5	7	6	7	NA	6	5	4	6	6	4	5	6	6	7	7	6	6	6	5	4
4 raters, 48 feet	Original	Ranson et all., 2023	LSBU_0177	7	7	6	6	9	9	NA	NA	NA	NA	7	7	6	4	6	7	7	7	NA	NA	7	6	6	4	6	7	7	7	7	NA	7	7	6	6	7	7	7	6	7	7	7	7	7	6	7	7
4 raters, 48 feet	Original	Ranson et all., 2023	LSBU_0179	7	7	7	7	7	7	NA	NA	NA	NA	7	6	5	5	5	6	7	7	NA	NA	7	4	3	3	3	4	6	7	7	NA	6	3	3	3	3	3	3	5	7	7	5	3	3	3	3	3
4 raters, 48 feet	Original	Ranson et all., 2023	LSBU_0182	7	7	7	7	7	7	NA	NA	NA	NA	7	7	6	6	6	7	7	7	NA	NA	7	6	6	5	6	6	7	7	7	NA	7	5	4	5	3	4	5	7	7	7	7	4	4	4	3	3
4 raters, 48 feet	Original	Group1	LSBU_0004	NA	7	7	7	7	7	NA	NA	NA	NA	7	8	3	3	3	3	8	7	NA	NA	8	7	3	2	3	3	3	3	3	NA	3	3	3	2	2	2	2	2	3	3	3	3	3	2	2	2
4 raters, 48 feet	Original	Group1	LSBU_0005	9	9	9	9	3	3	7	NA	NA	NA	9	9	9	9	3	3	3	7	7	NA	9	9	9	9	3	2	2	2	3	NA	9	9	2	2	2	2	2	2	3	3	9	3	3	2	2	2
4 raters, 48 feet	Original	Group1	LSBU_0007	3	3	3	3	3	3	NA	NA	NA	NA	3	3	3	3	3	3	3	NA	NA	NA	3	3	3	2	2	3	3	3	3	NA	3	3	2	3	2	2	2	3	3	3	3	3	2	2	2	2
4 raters, 48 feet	Original	Group1	LSBU_0008	3	3	3	3	3	3	NA	NA	NA	NA	3	3	2	2	2	3	3	3	NA	NA	3	3	2	2	2	2	3	3	3	NA	3	3	2	2	2	2	2	3	3	3	3	3	3	2	2	2
4 raters, 48 feet	Original	Group1	LSBU_0009	NA	3	3	3	3	3	3	NA	NA	NA	3	3	3	3	3	3	3	3	3	NA	3	3	3	3	3	3	3	3	3	3	7	6	3	3	3	3	3	3	7	7	7	7	6	3	3	3
4 raters, 48 feet	Original	Group1	LSBU_0011	3	3	3	3	3	3	NA	NA	NA	NA	3	3	3	3	3	3	3	3	NA	NA	3	3	2	2	2	2	3	3	3	NA	3	2	2	2	2	2	2	3	3	3	3	2	2	2	2	2
4 raters, 48 feet	Original	Group1	LSBU_0012	3	3	3	3	3	3	NA	NA	NA	NA	3	3	3	3	3	3	3	3	NA	NA	3	3	3	2	3	3	3	3	3	NA	3	3	2	2	2	2	2	3	3	3	3	3	2	2	2	2
4 raters, 48 feet	Original	Group1	LSBU_0013	3	3	3	3	3	3	NA	NA	NA	NA	3	3	3	3	3	3	3	3	NA	NA	3	3	3	3	3	3	3	3	3	NA	3	3	2	2	2	2	2	3	3	3	3	3	2	2	2	2
4 raters, 48 feet	Original	Group1	LSBU_0014	3	3	3	3	3	2	NA	NA	NA	NA	3	3	2	2	2	2	3	3	NA	NA	3	3	3	2	2	2	2	3	3	NA	3	3	3	3	2	2	2	2	3	3	8	3	3	2	2	2
4 raters, 48 feet	Original	Group1	LSBU_0018	7	7	7	7	7	7	NA	NA	NA	NA	7	3	3	3	3	3	3	3	NA	NA	3	3	3	2	3	3	3	3	3	NA	3	3	3	2	2	2	2	3	3	3	3	3	2	2	2	2
4 raters, 48 feet	Original	Group1	LSBU_0020	NA	3	3	3	3	3	3	NA	NA	NA	3	3	3	3	3	3	3	3	NA	NA	3	3	3	3	3	3	2	3	3	NA	3	3	3	2	3	3	3	2	3	3	3	3	3	3	3	3
4 raters, 48 feet	Original	Group1	LSBU_0021	3	3	3	3	3	3	NA	NA	NA	NA	3	3	3	2	3	2	3	NA	NA	NA	3	3	2	2	3	3	3	3	3	NA	3	3	3	3	3	2	2	3	3	3	3	3	3	3	3	2
4 raters, 48 feet	Original	Group1	LSBU_0022	3	3	3	3	3	3	NA	NA	NA	NA	3	2	3	3	3	3	3	3	NA	NA	3	3	3	2	3	3	3	3	3	NA	3	3	3	3	3	3	3	3	3	3	3	3	3	3	3	3
4 raters, 48 feet	Original	Group1	LSBU_0026	3	3	3	3	3	3	NA	NA	NA	NA	3	3	3	3	3	3	3	3	NA	NA	3	3	3	2	3	3	3	3	3	NA	3	3	3	3	3	3	3	3	3	3	3	3	3	3	3	3
4 raters, 48 feet	Original	Group1	LSBU_0028	8	8	8	2	3	2	NA	NA	NA	NA	8	8	2	2	2	2	3	3	NA	NA	3	2	2	2	2	2	2	3	3	NA	3	2	2	2	2	2	2	2	3	3	3	2	2	2	2	2
4 raters, 48 feet	Original	Group1	LSBU_0033	3	3	3	3	3	3	3	NA	NA	NA	3	3	3	3	3	3	3	3	NA	NA	3	3	3	3	3	3	3	3	3	NA	3	3	3	2	3	3	3	3	3	3	3	3	3	3	3	3
4 raters, 48 feet	Original	Group1	LSBU_0034	3	3	3	3	3	3	3	NA	NA	NA	3	3	3	3	2	3	3	3	NA	NA	3	3	2	3	2	2	2	2	2	3	3	3	3	3	3	3	3	3	3	3	3	3	3	3	3	3
4 raters, 48 feet	Original	Group1	LSBU_0100	NA	3	3	3	NA	3	NA	NA	NA	NA	3	3	3	3	3	3	3	3	NA	NA	3	3	3	2	2	3	3	3	3	NA	3	3	2	2	2	2	2	3	3	3	3	2	2	2	2	2
4 raters, 48 feet	Original	Group1	LSBU_0101	3	3	3	3	3	3	3	NA	NA	NA	3	3	2	2	3	3	3	3	NA	NA	3	2	2	3	3	3	3	3	3	NA	3	3	2	3	3	3	3	3	3	3	3	3	3	3	3	3
4 raters, 48 feet	Original	Group1	LSBU_0102	7	7	7	7	7	7	7	NA	NA	NA	7	7	3	3	3	3	7	7	NA	NA	7	3	3	2	3	3	3	3	7	NA	7	3	3	3	3	3	3	3	3	7	3	3	3	3	3	3
4 raters, 48 feet	Original	Group1	LSBU_0103	3	3	3	3	3	3	3	NA	NA	NA	3	3	3	3	3	3	3	3	NA	NA	3	3	2	2	2	2	3	3	3	NA	3	2	2	2	2	2	2	3	3	3	3	2	2	2	2	2
4 raters, 48 feet	Original	Group1	LSBU_0104	3	3	3	3	3	3	NA	NA	NA	NA	3	3	3	3	3	3	3	3	NA	NA	3	3	3	3	3	3	3	3	3	NA	3	3	3	3	2	2	3	3	3	3	3	3	2	2	2	2
4 raters, 48 feet	Original	Group1	LSBU_0106	1	1	1	1	NA	1	6	NA	NA	NA	1	1	2	2	1	1	1	NA	NA	NA	1	1	2	2	1	2	2	1	1	NA	1	1	2	2	1	2	2	2	1	NA	1	1	2	2	1	2
4 raters, 48 feet	Original	Group1	LSBU_0108	7	7	7	7	7	7	NA	NA	NA	NA	7	2	2	2	2	2	2	2	NA	NA	2	2	2	2	2	2	2	2	2	NA	2	2	2	2	2	2	2	2	2	2	2	3	3	3	2	2
4 raters, 48 feet	Original	Group1	LSBU_0110	7	8	8	7	8	7	NA	NA	NA	NA	8	8	8	3	3	8	7	7	NA	NA	7	8	2	2	2	2	2	7	7	NA	8	3	2	2	2	2	2	3	7	NA	7	3	2	2	2	2
4 raters, 48 feet	Original	Group1	LSBU_0112	9	9	9	9	6	5	6	NA	NA	NA	9	9	9	9	2	2	5	8	8	NA	9	9	9	9	2	2	2	2	8	8	9	8	6	5	2	2	2	2	2	8	8	8	6	8	5	2
4 raters, 48 feet	Original	Group1	LSBU_0115	7	7	7	7	7	7	NA	NA	NA	NA	7	7	6	3	3	3	3	3	NA	NA	7	7	2	2	2	2	2	2	8	NA	7	3	3	3	3	3	3	2	3	3	3	3	3	3	3	3
4 raters, 48 feet	Original	Group1	LSBU_0121	NA	7	7	7	NA	7	NA	NA	NA	NA	7	7	3	3	3	3	7	7	NA	NA	7	3	3	2	3	3	3	3	7	NA	7	2	2	2	2	2	2	2	3	NA	8	3	2	2	2	2
4 raters, 48 feet	Original	Group1	LSBU_0126	NA	7	7	7	NA	7	NA	NA	NA	NA	7	3	3	3	3	3	3	7	NA	NA	7	3	3	3	3	3	3	3	7	NA	7	3	3	3	3	3	3	3	3	7	3	3	8	3	2	3
4 raters, 48 feet	Original	Group1	LSBU_0127	7	7	7	7	7	7	NA	NA	NA	NA	7	3	3	3	3	3	7	7	NA	NA	7	3	3	3	3	3	3	3	3	NA	8	6	3	3	3	3	3	3	3	7	3	7	6	3	3	3
4 raters, 48 feet	Original	Group1	LSBU_0128	7	8	7	7	7	7	NA	NA	NA	NA	7	3	3	3	3	3	3	7	NA	NA	7	3	3	3	3	3	3	3	3	NA	7	3	2	2	2	2	3	3	3	3	3	3	2	2	2	2
4 raters, 48 feet	Original	Group1	LSBU_0130	NA	7	7	7	NA	7	NA	NA	NA	NA	7	3	3	3	3	3	3	NA	NA	NA	3	3	2	2	2	2	3	3	7	NA	3	3	2	2	2	2	2	3	3	7	3	3	3	2	2	2
4 raters, 48 feet	Original	Group1	LSBU_0131	3	3	3	3	3	3	NA	NA	NA	NA	3	3	3	3	3	2	3	3	NA	NA	3	3	3	2	3	3	2	3	3	NA	3	3	3	2	3	2	2	2	3	3	3	3	3	3	3	2
4 raters, 48 feet	Original	Group1	LSBU_0132	7	8	8	7	NA	NA	NA	NA	NA	NA	8	7	7	7	7	7	7	7	NA	NA	7	8	3	2	3	3	3	7	7	NA	7	3	2	2	2	2	2	3	7	7	7	3	2	2	2	2
4 raters, 48 feet	Original	Group1	LSBU_0133	3	3	3	3	3	3	NA	NA	NA	NA	3	3	3	3	3	3	3	3	NA	NA	3	3	3	3	3	3	3	3	3	NA	3	3	2	2	3	3	2	3	3	3	3	3	2	2	2	2
4 raters, 48 feet	Original	Group1	LSBU_0134	3	3	3	3	NA	3	NA	NA	NA	NA	3	3	3	3	3	3	3	3	NA	NA	3	3	3	3	3	3	3	3	3	NA	3	3	3	3	3	3	3	3	3	3	3	3	3	3	3	3
4 raters, 48 feet	Original	Group1	LSBU_0137	NA	3	3	3	3	3	NA	NA	NA	NA	NA	3	3	3	2	3	3	3	NA	NA	3	3	3	3	3	3	3	3	3	NA	3	8	3	3	3	3	3	3	3	3	3	3	3	3	3	3
4 raters, 48 feet	Original	Group1	LSBU_0139	7	7	7	NA	7	7	NA	NA	NA	NA	3	3	3	3	3	3	3	NA	NA	NA	3	3	3	2	2	2	3	3	NA	NA	3	3	2	2	2	2	2	3	3	NA	3	3	2	2	2	2
4 raters, 48 feet	Original	Group1	LSBU_0140	7	7	7	7	7	7	NA	NA	NA	NA	7	3	3	3	3	3	7	7	NA	NA	7	3	3	2	3	3	3	3	7	NA	3	3	2	2	2	2	3	3	3	7	3	3	3	2	2	2
4 raters, 48 feet	Original	Group1	LSBU_0147	NA	7	7	7	7	7	NA	NA	NA	NA	7	3	3	3	3	3	7	7	NA	NA	7	3	2	2	2	2	2	7	7	NA	7	2	2	2	2	2	2	2	7	7	7	3	3	3	3	3
4 raters, 48 feet	Original	Group1	LSBU_0149	3	3	3	3	3	3	NA	NA	NA	NA	3	3	3	3	3	3	3	3	NA	NA	3	3	3	3	3	3	3	3	3	NA	3	3	3	3	3	3	3	3	3	NA	3	3	3	3	3	3
4 raters, 48 feet	Original	Group1	LSBU_0151	9	9	9	9	7	7	7	NA	NA	NA	9	9	9	9	3	3	3	7	NA	NA	7	3	2	2	2	2	2	3	7	NA	3	3	2	2	2	2	2	2	3	7	3	3	2	2	2	2
4 raters, 48 feet	Original	Group1	LSBU_0153	NA	7	7	7	7	7	NA	NA	NA	NA	7	3	3	3	3	3	3	7	NA	NA	7	3	3	3	3	3	3	3	3	NA	3	3	3	3	3	3	3	3	3	3	3	3	3	3	3	3
4 raters, 48 feet	Original	Group1	LSBU_0155	NA	7	7	7	NA	7	NA	NA	NA	NA	7	3	3	3	3	3	7	7	NA	NA	3	3	3	2	3	3	3	3	3	NA	3	3	3	3	3	3	3	2	3	NA	3	3	3	3	3	3
4 raters, 48 feet	Original	Group1	LSBU_0175	NA	7	7	7	7	7	NA	NA	NA	NA	7	6	6	3	6	7	7	7	NA	NA	7	4	6	5	5	6	7	6	7	NA	7	6	5	5	5	4	5	6	6	7	7	6	6	6	5	5
4 raters, 48 feet	Original	Group1	LSBU_0177	NA	3	3	3	3	3	NA	NA	NA	NA	3	3	3	2	3	3	3	3	NA	NA	3	8	8	8	3	3	3	3	3	NA	3	3	3	3	3	3	3	3	3	NA	3	3	3	3	3	3
4 raters, 48 feet	Original	Group1	LSBU_0179	3	3	3	3	3	3	NA	NA	NA	NA	3	3	3	3	3	3	3	NA	NA	NA	3	3	2	2	2	3	3	3	3	NA	3	2	2	2	2	2	2	3	3	3	2	2	2	2	2	2
4 raters, 48 feet	Original	Group1	LSBU_0182	7	7	7	7	7	7	NA	NA	NA	NA	7	3	3	3	3	3	7	NA	NA	NA	7	3	3	3	3	3	3	3	7	NA	7	3	3	3	3	3	3	3	3	NA	3	3	3	3	3	3
4 raters, 48 feet	Original	Group 3	LSBU_0004	NA	2	2	2	2	2	NA	NA	NA	NA	2	8	2	2	2	2	2	NA	NA	NA	2	8	3	3	2	3	3	2	2	NA	8	3	3	2	2	2	2	2	2	2	8	3	3	2	2	2
4 raters, 48 feet	Original	Group 3	LSBU_0005	9	9	9	9	3	3	3	NA	NA	NA	9	9	9	9	3	3	2	2	NA	NA	9	9	9	3	3	2	2	2	2	NA	9	9	3	2	2	2	2	2	2	2	9	3	2	2	2	2
4 raters, 48 feet	Original	Group 3	LSBU_0007	2	2	2	2	2	2	NA	NA	NA	NA	2	2	2	2	2	2	2	2	NA	NA	2	2	2	2	2	2	2	2	2	NA	2	8	2	3	2	2	2	2	2	2	3	3	2	3	3	2
4 raters, 48 feet	Original	Group 3	LSBU_0008	2	2	2	2	2	2	2	NA	NA	NA	2	2	2	2	2	2	2	NA	NA	NA	2	2	2	2	2	2	2	2	2	NA	2	2	2	2	2	2	2	2	2	NA	2	3	3	2	2	2
4 raters, 48 feet	Original	Group 3	LSBU_0009	2	2	2	NA	2	2	NA	NA	NA	NA	2	2	2	2	2	2	2	2	NA	NA	2	2	2	2	2	2	2	2	2	NA	8	2	2	2	2	2	2	2	8	8	8	8	2	2	2	2
4 raters, 48 feet	Original	Group 3	LSBU_0011	2	2	2	NA	2	2	NA	NA	NA	NA	8	8	2	2	2	2	2	NA	NA	NA	2	2	2	2	2	2	2	2	2	NA	2	2	2	2	2	2	2	2	2	2	2	2	2	2	2	2
4 raters, 48 feet	Original	Group 3	LSBU_0012	2	2	2	2	2	2	NA	NA	NA	NA	2	2	2	2	2	2	2	2	NA	NA	2	2	2	3	2	8	2	8	2	NA	2	2	3	3	2	2	3	2	2	2	2	2	3	3	3	3
4 raters, 48 feet	Original	Group 3	LSBU_0013	NA	2	2	2	2	2	2	NA	NA	NA	2	2	2	2	2	8	2	2	NA	NA	2	2	2	2	2	2	2	2	2	NA	2	3	2	3	2	2	2	2	2	2	2	3	2	2	2	2
4 raters, 48 feet	Original	Group 3	LSBU_0014	2	2	2	2	2	2	NA	NA	NA	NA	2	3	2	2	2	2	2	NA	NA	NA	8	8	8	2	2	2	2	2	2	NA	8	3	8	3	2	2	2	2	2	2	8	8	3	2	2	2
4 raters, 48 feet	Original	Group 3	LSBU_0018	2	2	2	2	2	2	NA	NA	NA	NA	2	2	2	2	2	2	2	NA	NA	NA	2	2	2	2	2	2	2	2	2	NA	2	2	3	2	2	2	2	2	2	2	2	2	2	2	2	2
4 raters, 48 feet	Original	Group 3	LSBU_0020	NA	2	2	2	2	2	NA	NA	NA	NA	2	2	2	2	3	2	2	2	NA	NA	2	2	2	2	2	3	3	2	2	NA	2	3	3	3	3	3	2	2	2	2	2	3	8	3	2	3
4 raters, 48 feet	Original	Group 3	LSBU_0021	2	2	2	3	3	3	NA	NA	NA	NA	2	3	3	3	2	3	3	NA	NA	NA	8	8	2	8	8	8	2	2	2	NA	8	8	3	2	2	2	2	2	2	2	8	3	3	3	3	2
4 raters, 48 feet	Original	Group 3	LSBU_0022	2	2	2	2	2	2	NA	NA	NA	NA	2	8	2	2	2	2	2	2	NA	NA	2	3	3	3	2	3	3	3	2	NA	2	3	3	3	3	3	3	3	2	2	2	3	3	3	3	3
4 raters, 48 feet	Original	Group 3	LSBU_0026	NA	2	2	2	8	2	NA	NA	NA	NA	2	2	8	8	8	2	2	2	NA	NA	2	8	2	8	2	2	8	8	2	NA	8	2	3	8	3	3	3	3	3	8	2	2	3	3	3	3
4 raters, 48 feet	Original	Group 3	LSBU_0028	NA	8	8	2	2	2	NA	NA	NA	NA	8	8	2	2	3	2	2	2	NA	NA	8	2	2	2	2	2	2	2	2	NA	2	2	2	2	2	2	2	2	2	2	2	2	2	2	2	2
4 raters, 48 feet	Original	Group 3	LSBU_0033	2	2	2	2	2	8	NA	NA	NA	NA	2	2	2	2	8	8	8	2	NA	NA	2	2	8	8	8	2	3	3	8	NA	2	8	8	8	8	3	3	3	8	NA	2	2	8	3	3	3
4 raters, 48 feet	Original	Group 3	LSBU_0034	2	2	2	2	2	2	2	NA	NA	NA	2	2	3	3	3	2	3	2	NA	NA	2	3	3	3	3	3	8	3	2	NA	2	2	2	8	8	8	3	2	2	2	2	2	8	2	2	8
4 raters, 48 feet	Original	Group 3	LSBU_0100	NA	2	2	2	NA	2	2	NA	NA	NA	2	2	2	2	2	3	2	2	NA	NA	2	2	2	2	2	3	3	2	2	NA	2	2	2	2	2	2	2	2	2	2	2	2	2	2	2	2
4 raters, 48 feet	Original	Group 3	LSBU_0101	NA	2	3	NA	2	2	NA	NA	NA	NA	2	3	3	3	2	2	8	NA	NA	NA	2	3	3	3	2	2	2	3	2	NA	2	3	3	3	2	2	2	2	2	2	2	2	3	3	2	2
4 raters, 48 feet	Original	Group 3	LSBU_0102	8	8	8	2	2	2	NA	NA	NA	NA	8	8	3	3	3	3	2	2	NA	NA	8	3	3	3	3	3	2	8	2	NA	3	3	8	3	3	3	3	2	2	2	3	3	3	3	3	3
4 raters, 48 feet	Original	Group 3	LSBU_0103	2	2	2	2	2	NA	NA	NA	NA	NA	2	2	2	2	2	2	2	NA	NA	NA	2	2	3	3	2	2	2	2	2	NA	2	2	3	8	2	2	2	2	2	NA	2	2	2	8	3	3
4 raters, 48 feet	Original	Group 3	LSBU_0104	NA	2	2	2	2	2	NA	NA	NA	NA	NA	2	2	2	2	2	2	2	NA	NA	2	2	2	2	2	2	2	2	2	NA	2	2	3	2	2	2	2	2	2	NA	2	2	2	2	2	2
4 raters, 48 feet	Original	Group 3	LSBU_0106	NA	2	2	2	NA	2	NA	NA	NA	NA	2	2	2	2	2	2	2	2	NA	NA	2	3	3	2	3	3	2	2	2	NA	2	3	3	3	3	3	3	2	2	NA	2	3	3	3	3	3
4 raters, 48 feet	Original	Group 3	LSBU_0108	2	2	2	2	2	2	NA	NA	NA	NA	2	2	2	2	2	2	2	2	NA	NA	2	2	2	2	2	2	2	2	2	NA	2	2	2	3	2	2	2	2	2	NA	2	3	3	3	2	2
4 raters, 48 feet	Original	Group 3	LSBU_0110	NA	8	8	8	NA	2	2	NA	NA	NA	2	8	8	8	2	8	8	8	NA	NA	8	8	8	2	2	2	2	2	2	NA	2	8	2	2	2	2	2	2	2	2	2	3	2	2	2	2
4 raters, 48 feet	Original	Group 3	LSBU_0112	9	9	9	1	3	2	NA	NA	NA	9	9	9	3	3	3	3	3	2	2	8	9	9	8	3	3	3	3	3	3	8	8	8	3	2	3	2	3	3	2	8	8	8	5	6	4	2
4 raters, 48 feet	Original	Group 3	LSBU_0115	NA	2	2	2	2	2	NA	NA	NA	NA	2	2	2	2	2	2	2	NA	NA	NA	2	2	2	2	2	2	2	2	NA	NA	2	2	2	2	2	2	2	2	2	2	2	3	3	3	3	3
4 raters, 48 feet	Original	Group 3	LSBU_0121	NA	2	2	2	2	2	NA	NA	NA	NA	2	2	2	2	3	3	3	3	NA	NA	2	2	2	3	3	3	2	2	2	NA	2	2	2	2	2	2	2	2	2	NA	2	3	2	2	2	2
4 raters, 48 feet	Original	Group 3	LSBU_0126	NA	2	2	2	2	2	2	NA	NA	NA	2	2	2	2	2	2	2	2	NA	NA	2	2	2	2	2	2	2	2	2	NA	2	2	2	8	2	2	2	3	2	2	2	2	8	3	3	3
4 raters, 48 feet	Original	Group 3	LSBU_0127	2	2	8	2	2	2	2	NA	NA	NA	8	8	8	3	8	8	2	2	NA	NA	8	8	8	8	3	8	3	2	2	NA	8	8	3	8	3	3	3	2	2	8	3	8	3	3	3	3
4 raters, 48 feet	Original	Group 3	LSBU_0128	NA	2	2	2	2	2	2	NA	NA	NA	2	2	2	2	2	2	2	2	NA	NA	2	2	2	2	2	2	2	2	2	NA	2	2	2	2	2	2	2	2	2	2	2	2	2	2	2	2
4 raters, 48 feet	Original	Group 3	LSBU_0130	2	2	2	2	2	2	NA	NA	NA	NA	2	2	2	2	2	2	2	2	NA	NA	8	8	2	2	2	2	2	2	2	NA	8	8	2	2	2	2	2	2	2	2	8	8	2	2	2	2
4 raters, 48 feet	Original	Group 3	LSBU_0131	2	2	2	2	2	2	NA	NA	NA	NA	2	2	2	2	2	2	2	2	NA	NA	2	2	3	3	2	2	2	2	2	2	3	3	3	3	3	3	2	2	2	2	3	3	3	2	2	2
4 raters, 48 feet	Original	Group 3	LSBU_0132	2	8	8	2	2	2	NA	NA	NA	NA	8	2	2	8	2	2	2	2	NA	NA	8	2	2	8	2	2	2	2	2	NA	8	8	8	8	2	2	2	2	2	2	8	8	3	2	2	2
4 raters, 48 feet	Original	Group 3	LSBU_0133	2	2	2	2	2	2	NA	NA	NA	NA	2	2	2	2	2	2	2	2	NA	NA	2	2	3	3	2	2	2	2	2	NA	2	2	2	3	3	3	2	2	2	2	2	2	2	3	2	2
4 raters, 48 feet	Original	Group 3	LSBU_0134	2	2	2	2	2	2	NA	NA	NA	NA	2	2	2	2	2	2	2	NA	NA	NA	2	3	3	3	3	3	2	2	2	NA	3	3	3	3	3	3	3	2	2	2	8	3	3	3	3	3
4 raters, 48 feet	Original	Group 3	LSBU_0137	2	2	2	2	2	2	2	NA	NA	NA	2	2	2	3	2	2	2	NA	NA	NA	2	2	2	3	2	2	2	2	NA	NA	2	2	2	3	2	2	2	2	NA	NA	2	8	2	2	2	2
4 raters, 48 feet	Original	Group 3	LSBU_0139	NA	2	2	2	2	2	NA	NA	NA	NA	2	8	2	2	2	2	2	2	NA	NA	8	3	3	3	3	3	3	2	2	NA	2	3	3	3	3	3	3	3	2	NA	2	3	3	3	3	3
4 raters, 48 feet	Original	Group 3	LSBU_0140	2	2	2	2	2	2	NA	NA	NA	NA	2	2	2	2	2	2	2	NA	NA	NA	2	2	2	3	3	2	2	2	NA	NA	2	2	3	8	3	3	2	2	2	NA	2	3	3	8	3	3
4 raters, 48 feet	Original	Group 3	LSBU_0147	2	2	2	2	2	2	NA	NA	NA	NA	2	2	2	2	2	2	2	NA	NA	NA	2	2	2	2	2	2	2	2	NA	NA	2	3	2	3	2	2	2	2	2	2	2	3	3	3	3	2
4 raters, 48 feet	Original	Group 3	LSBU_0149	NA	2	2	2	2	2	NA	NA	NA	NA	2	2	2	3	3	2	2	2	NA	NA	2	3	8	3	3	3	2	2	2	NA	3	3	3	3	3	3	3	3	2	2	2	2	2	3	3	3
4 raters, 48 feet	Original	Group 3	LSBU_0151	9	9	9	2	2	2	NA	NA	NA	NA	9	9	9	2	2	2	2	NA	NA	NA	9	2	2	2	2	2	2	2	NA	NA	2	2	2	2	2	2	2	2	NA	NA	2	3	2	3	2	2
4 raters, 48 feet	Original	Group 3	LSBU_0153	2	8	8	2	2	2	NA	NA	NA	NA	8	8	2	2	2	2	2	NA	NA	NA	8	8	3	3	3	3	2	2	2	2	8	8	3	3	3	3	3	2	2	NA	8	8	3	3	3	3
4 raters, 48 feet	Original	Group 3	LSBU_0155	NA	2	2	2	2	2	2	NA	NA	NA	2	2	2	2	2	2	2	NA	NA	NA	2	2	2	2	3	3	3	2	2	NA	8	8	3	3	3	2	2	2	2	NA	3	3	3	3	3	3
4 raters, 48 feet	Original	Group 3	LSBU_0175	NA	2	2	2	2	2	2	NA	NA	NA	NA	2	4	4	2	2	2	2	NA	NA	2	3	4	5	5	6	3	3	2	NA	2	7	3	4	5	4	3	3	3	3	3	3	3	3	3	3
4 raters, 48 feet	Original	Group 3	LSBU_0177	NA	2	2	2	NA	NA	NA	NA	NA	NA	2	2	2	2	2	2	2	2	NA	NA	2	8	8	2	2	2	2	2	2	NA	2	3	3	3	3	3	3	3	2	NA	2	3	3	3	3	3
4 raters, 48 feet	Original	Group 3	LSBU_0179	NA	2	2	2	2	2	NA	NA	NA	NA	2	2	2	2	2	2	2	NA	NA	NA	2	2	2	2	2	2	2	2	2	NA	2	2	2	2	2	2	2	2	2	2	2	2	2	2	2	2
4 raters, 48 feet	Original	Group 3	LSBU_0182	2	2	2	2	2	2	NA	NA	NA	NA	2	2	2	2	3	3	2	2	NA	NA	2	3	3	3	3	3	3	2	2	NA	2	3	3	3	3	3	3	3	2	2	2	3	3	3	3	3
4 raters, 48 feet	Original	Group 2	LSBU_0004	NA	7	7	7	7	7	NA	NA	NA	NA	NA	7	7	3	3	3	7	NA	NA	NA	7	3	3	2	2	3	3	7	NA	NA	7	3	3	2	2	2	2	3	3	NA	7	3	3	2	2	2
4 raters, 48 feet	Original	Group 2	LSBU_0005	9	9	9	9	2	3	3	NA	NA	NA	9	9	9	9	2	2	2	2	NA	NA	9	9	9	2	2	2	2	2	2	NA	9	9	2	2	2	2	2	2	2	2	8	7	2	2	2	2
4 raters, 48 feet	Original	Group 2	LSBU_0007	3	3	3	3	3	3	NA	NA	NA	NA	3	3	3	3	3	3	3	NA	NA	NA	3	3	2	3	2	2	3	3	NA	NA	3	3	2	8	2	2	2	2	3	NA	3	3	2	3	2	2
4 raters, 48 feet	Original	Group 2	LSBU_0008	3	3	3	3	3	3	NA	NA	NA	NA	3	2	2	2	2	3	3	NA	NA	NA	3	2	2	2	2	2	2	2	3	NA	3	2	2	2	2	2	2	2	3	NA	3	3	2	2	2	2
4 raters, 48 feet	Original	Group 2	LSBU_0009	NA	7	7	NA	7	7	NA	NA	NA	NA	7	7	5	5	6	6	7	7	NA	NA	7	7	3	3	3	3	6	7	7	NA	7	6	3	3	3	3	3	3	7	NA	7	6	3	3	3	3
4 raters, 48 feet	Original	Group 2	LSBU_0011	3	3	3	NA	3	NA	NA	NA	NA	NA	3	3	3	3	3	3	3	NA	NA	NA	3	3	2	2	2	3	3	3	NA	NA	3	2	2	2	2	2	2	2	3	3	3	2	2	2	2	2
4 raters, 48 feet	Original	Group 2	LSBU_0012	2	2	2	2	2	2	NA	NA	NA	NA	2	2	2	2	2	2	2	NA	NA	NA	2	2	2	2	2	2	2	2	2	NA	2	2	2	2	2	2	2	2	2	2	2	2	2	2	2	2
4 raters, 48 feet	Original	Group 2	LSBU_0013	2	2	2	2	2	2	NA	NA	NA	2	2	2	2	2	2	2	2	NA	NA	NA	2	2	2	2	2	2	2	2	2	NA	2	2	2	2	2	2	2	2	2	2	2	3	2	2	2	2
4 raters, 48 feet	Original	Group 2	LSBU_0014	2	2	2	2	2	2	NA	NA	NA	NA	2	2	2	2	2	2	2	NA	NA	NA	2	3	2	2	2	2	2	2	NA	NA	2	3	2	2	2	2	2	2	2	2	2	3	3	2	2	2
4 raters, 48 feet	Original	Group 2	LSBU_0018	3	3	3	3	3	3	NA	NA	NA	3	2	2	2	2	2	2	2	NA	NA	NA	2	2	2	2	2	2	2	2	2	NA	2	3	3	2	2	2	2	2	2	NA	2	3	2	2	2	2
4 raters, 48 feet	Original	Group 2	LSBU_0020	NA	2	2	2	2	2	NA	NA	NA	NA	NA	2	2	2	3	3	2	2	NA	NA	2	2	2	2	3	3	2	2	2	NA	2	2	3	3	3	3	2	2	2	NA	2	2	3	3	3	3
4 raters, 48 feet	Original	Group 2	LSBU_0021	3	3	3	NA	3	NA	NA	NA	NA	NA	3	3	3	3	6	4	3	NA	NA	NA	7	7	3	3	5	3	3	3	3	NA	3	5	4	4	4	3	3	3	3	NA	3	3	5	4	4	3
4 raters, 48 feet	Original	Group 2	LSBU_0022	NA	3	3	3	3	3	NA	NA	NA	NA	3	3	3	3	3	3	3	NA	NA	NA	3	3	3	3	3	3	3	3	3	NA	3	3	3	3	3	3	3	3	3	NA	3	3	3	3	3	3
4 raters, 48 feet	Original	Group 2	LSBU_0026	NA	3	3	3	3	3	NA	NA	NA	NA	3	3	3	3	3	3	3	3	NA	NA	3	3	3	3	3	3	3	3	NA	NA	3	3	3	3	3	3	3	3	3	NA	3	3	3	3	3	3
4 raters, 48 feet	Original	Group 2	LSBU_0028	NA	3	3	NA	2	2	2	3	3	NA	NA	2	3	3	3	3	3	3	3	3	3	2	3	2	2	2	2	2	2	2	2	3	2	2	2	2	2	2	2	2	2	3	2	2	2	2
4 raters, 48 feet	Original	Group 2	LSBU_0033	NA	3	3	3	NA	3	3	NA	NA	NA	NA	3	3	3	3	3	3	3	NA	NA	3	3	3	3	3	3	3	3	3	NA	3	3	6	3	3	3	3	3	3	NA	3	3	3	3	3	3
4 raters, 48 feet	Original	Group 2	LSBU_0034	3	3	3	3	3	3	NA	NA	NA	NA	3	3	3	3	3	4	3	3	NA	NA	3	4	3	3	3	3	3	3	3	3	7	7	7	7	8	7	6	4	3	3	7	8	7	7	7	7
4 raters, 48 feet	Original	Group 2	LSBU_0100	NA	3	3	NA	3	NA	NA	NA	NA	NA	3	3	3	2	3	3	3	3	NA	NA	3	3	2	2	3	3	3	3	3	NA	3	3	2	2	2	2	2	2	3	3	3	3	2	2	2	2
4 raters, 48 feet	Original	Group 2	LSBU_0101	NA	2	2	NA	2	2	2	NA	NA	NA	2	2	3	3	2	2	2	NA	NA	NA	2	2	2	2	3	3	3	2	2	NA	3	3	2	2	3	3	3	3	3	NA	3	3	3	3	3	3
4 raters, 48 feet	Original	Group 2	LSBU_0102	NA	3	3	3	3	3	NA	NA	NA	NA	3	3	3	3	3	3	3	3	NA	NA	3	3	3	2	2	3	3	3	3	NA	3	3	3	3	3	3	3	2	3	NA	3	3	3	3	3	3
4 raters, 48 feet	Original	Group 2	LSBU_0103	3	2	2	2	2	2	2	NA	NA	NA	2	2	2	2	2	2	2	NA	NA	NA	2	2	2	2	2	2	2	2	2	NA	2	2	2	2	2	2	2	2	2	2	2	2	2	2	2	2
4 raters, 48 feet	Original	Group 2	LSBU_0104	NA	3	2	2	NA	2	2	NA	NA	NA	NA	2	2	2	2	2	2	NA	NA	NA	3	2	2	2	3	3	3	3	NA	NA	2	3	3	2	2	2	2	3	2	NA	2	3	2	2	2	2
4 raters, 48 feet	Original	Group 2	LSBU_0106	NA	3	3	3	NA	3	NA	NA	NA	NA	NA	3	3	3	3	3	3	NA	NA	NA	3	3	3	2	3	3	3	3	3	NA	2	3	3	2	3	3	3	3	3	NA	3	3	3	3	3	3
4 raters, 48 feet	Original	Group 2	LSBU_0108	NA	2	2	2	2	2	2	2	NA	NA	2	2	2	2	2	2	2	NA	NA	NA	2	2	2	2	2	2	2	2	2	NA	2	2	2	2	2	2	2	2	2	NA	2	2	2	2	2	2
4 raters, 48 feet	Original	Group 2	LSBU_0110	NA	3	3	2	2	2	NA	NA	NA	NA	3	3	3	3	2	2	2	2	NA	NA	2	3	2	2	2	2	2	2	2	NA	2	2	2	2	2	2	2	2	2	NA	2	3	2	2	2	2
4 raters, 48 feet	Original	Group 2	LSBU_0112	9	9	9	9	2	2	2	NA	NA	NA	9	9	9	9	2	2	2	2	2	NA	9	9	9	2	2	2	2	2	2	2	9	8	3	3	2	2	2	2	2	2	8	6	3	3	2	2
4 raters, 48 feet	Original	Group 2	LSBU_0115	2	2	2	2	2	2	NA	NA	NA	NA	2	2	2	2	2	2	3	3	NA	NA	2	3	2	2	2	2	2	2	3	NA	2	3	3	3	3	3	3	2	2	2	3	3	3	3	3	3
4 raters, 48 feet	Original	Group 2	LSBU_0121	NA	3	3	3	NA	3	3	NA	NA	NA	NA	3	3	3	3	3	3	3	NA	NA	3	3	2	2	3	3	3	3	3	NA	3	2	2	2	2	2	2	2	2	NA	3	3	2	2	2	2
4 raters, 48 feet	Original	Group 2	LSBU_0126	NA	3	3	3	NA	3	NA	NA	NA	NA	NA	3	3	3	3	3	3	3	NA	NA	3	3	4	5	4	3	3	3	3	NA	3	3	4	4	4	4	6	4	3	3	3	3	4	2	3	5
4 raters, 48 feet	Original	Group 2	LSBU_0127	NA	7	7	7	NA	3	NA	NA	NA	NA	8	8	7	7	8	8	7	7	NA	NA	8	7	8	7	7	7	7	7	7	NA	8	4	3	3	3	3	3	3	3	3	8	4	3	3	3	3
4 raters, 48 feet	Original	Group 2	LSBU_0128	NA	2	2	2	NA	2	NA	NA	NA	NA	NA	2	2	2	2	2	2	NA	NA	NA	3	3	3	3	2	2	2	2	2	NA	3	3	2	2	2	2	2	2	2	2	3	2	2	2	2	2
4 raters, 48 feet	Original	Group 2	LSBU_0130	NA	2	2	2	NA	2	NA	NA	NA	NA	3	3	3	2	2	2	2	2	NA	NA	2	3	2	2	2	2	2	2	2	NA	2	3	2	2	2	2	2	2	2	2	3	3	2	2	2	2
4 raters, 48 feet	Original	Group 2	LSBU_0131	NA	3	3	3	3	3	NA	NA	NA	NA	3	3	3	2	3	3	2	NA	NA	NA	3	3	2	2	2	3	2	2	2	NA	3	3	3	2	3	2	2	2	2	2	3	3	3	3	3	2
4 raters, 48 feet	Original	Group 2	LSBU_0132	NA	3	3	3	NA	3	NA	NA	NA	NA	3	3	3	3	3	3	3	3	NA	NA	3	3	3	2	2	2	2	2	2	NA	3	3	2	2	2	2	2	2	3	3	3	3	2	2	2	2
4 raters, 48 feet	Original	Group 2	LSBU_0133	NA	3	3	NA	3	3	NA	NA	NA	NA	3	3	3	3	3	3	3	NA	NA	NA	3	3	3	3	3	2	3	3	3	NA	3	3	2	2	3	2	2	2	2	NA	3	3	2	2	3	2
4 raters, 48 feet	Original	Group 2	LSBU_0134	NA	3	3	3	NA	3	NA	NA	NA	NA	NA	3	3	3	3	3	3	3	NA	NA	3	3	3	3	3	3	3	3	3	NA	3	3	3	3	3	3	3	3	3	3	3	3	3	3	3	3
4 raters, 48 feet	Original	Group 2	LSBU_0137	NA	3	3	3	NA	3	NA	NA	NA	NA	NA	3	3	2	2	3	3	NA	NA	NA	3	3	3	2	3	3	3	3	3	NA	3	3	3	3	3	3	3	3	3	NA	3	3	2	3	3	3
4 raters, 48 feet	Original	Group 2	LSBU_0139	3	3	3	NA	3	NA	NA	NA	NA	NA	3	3	3	3	3	3	3	NA	NA	NA	3	3	2	2	2	2	3	3	NA	NA	3	3	2	2	2	2	2	3	2	NA	2	2	2	2	2	2
4 raters, 48 feet	Original	Group 2	LSBU_0140	NA	3	3	NA	3	3	NA	NA	NA	NA	3	3	3	3	3	3	3	NA	NA	NA	3	3	2	2	2	2	3	3	3	NA	3	2	2	2	2	2	3	3	3	NA	3	3	3	2	2	2
4 raters, 48 feet	Original	Group 2	LSBU_0147	3	3	3	3	3	3	3	NA	NA	NA	3	3	3	3	3	3	3	NA	NA	NA	3	3	3	2	3	3	3	3	3	NA	3	2	2	2	2	2	2	2	2	2	2	3	3	3	3	3
4 raters, 48 feet	Original	Group 2	LSBU_0149	NA	3	3	3	3	3	NA	NA	NA	NA	3	3	3	3	3	3	3	NA	NA	NA	3	3	3	3	3	3	3	3	3	NA	3	3	3	3	3	3	3	3	3	NA	3	3	3	3	3	3
4 raters, 48 feet	Original	Group 2	LSBU_0151	9	9	9	9	2	2	NA	NA	NA	NA	9	9	9	9	2	2	2	2	NA	NA	2	2	2	2	2	2	2	2	2	NA	2	3	2	2	2	2	2	2	2	NA	3	3	2	2	2	2
4 raters, 48 feet	Original	Group 2	LSBU_0153	NA	3	3	3	NA	3	NA	NA	NA	NA	NA	3	3	3	3	3	3	3	NA	NA	3	3	3	2	3	3	3	3	3	NA	3	3	3	3	3	3	3	3	3	NA	7	6	3	3	3	3
4 raters, 48 feet	Original	Group 2	LSBU_0155	NA	3	3	3	NA	3	NA	NA	NA	NA	NA	3	3	3	3	3	3	3	NA	NA	3	3	3	2	3	3	3	3	3	NA	3	3	3	3	3	3	2	2	2	NA	3	3	3	3	3	3
4 raters, 48 feet	Original	Group 2	LSBU_0175	NA	3	3	3	3	3	NA	NA	NA	NA	3	3	3	2	3	3	3	3	NA	NA	3	2	3	3	3	3	3	3	3	NA	3	3	3	3	3	2	3	3	3	NA	3	3	3	3	3	3
4 raters, 48 feet	Original	Group 2	LSBU_0177	NA	3	3	3	NA	NA	NA	NA	NA	NA	3	3	3	2	2	3	3	3	NA	NA	3	3	3	3	3	3	3	3	3	NA	3	3	3	3	3	3	3	3	3	NA	3	3	3	3	3	3
4 raters, 48 feet	Original	Group 2	LSBU_0179	2	2	2	2	2	2	NA	NA	NA	NA	2	2	2	2	2	2	2	2	NA	NA	2	2	2	2	2	2	2	2	2	NA	2	2	2	2	2	2	2	2	2	2	2	2	2	2	2	2
4 raters, 48 feet	Original	Group 2	LSBU_0182	3	3	3	3	3	3	NA	NA	NA	NA	3	3	3	3	3	3	3	3	NA	NA	3	3	3	3	3	3	3	3	3	NA	3	3	2	2	2	2	3	3	3	3	3	2	2	2	2	2
3 raters, 62 feet	Original	Ranson et all., 2023	LSBU_0004	8	8	7	7	7	7	NA	NA	NA	NA	8	8	6	5	6	7	7	7	NA	NA	8	7	5	3	5	4	5	6	7	NA	8	8	5	3	2	3	3	4	6	7	8	8	5	2	2	2
3 raters, 62 feet	Original	Ranson et all., 2023	LSBU_0005	9	9	9	7	7	7	NA	NA	NA	NA	9	9	9	4	7	5	6	7	NA	NA	9	9	8	4	4	3	3	5	7	NA	9	8	4	5	4	3	3	3	6	7	8	6	2	3	3	3
3 raters, 62 feet	Original	Ranson et all., 2023	LSBU_0007	7	7	7	7	7	7	NA	NA	NA	NA	7	7	7	7	6	7	7	7	NA	NA	7	6	4	5	3	6	4	7	7	NA	8	8	3	6	4	3	3	5	7	7	8	7	4	6	3	3
3 raters, 62 feet	Original	Ranson et all., 2023	LSBU_0008	7	7	5	6	7	7	NA	NA	NA	NA	7	6	3	3	4	5	7	7	NA	NA	6	3	3	3	3	3	4	6	7	NA	6	6	3	3	3	3	3	6	4	7	7	6	4	3	3	3
3 raters, 62 feet	Original	Ranson et all., 2023	LSBU_0009	7	7	7	7	7	7	NA	NA	NA	NA	7	7	5	5	5	7	7	7	NA	NA	7	6	4	4	3	4	6	7	7	NA	7	5	3	3	3	3	4	6	7	7	8	6	3	3	3	3
3 raters, 62 feet	Original	Ranson et all., 2023	LSBU_0010	7	7	7	7	7	7	NA	NA	NA	NA	6	6	4	3	4	5	6	7	NA	NA	7	4	3	4	3	3	4	7	7	NA	8	4	3	3	3	3	3	5	7	7	8	5	4	3	3	4
3 raters, 62 feet	Original	Ranson et all., 2023	LSBU_0011	7	7	7	7	7	7	NA	NA	NA	NA	8	8	5	5	5	6	7	7	NA	NA	7	5	3	3	3	4	5	7	7	NA	6	4	3	3	3	3	3	4	7	7	6	2	3	3	3	3
3 raters, 62 feet	Original	Ranson et all., 2023	LSBU_0012	7	7	7	7	7	7	NA	NA	NA	NA	8	7	7	7	7	7	7	7	NA	NA	7	7	6	3	2	4	6	7	7	NA	7	6	3	3	3	3	3	5	7	7	7	4	3	3	3	3
3 raters, 62 feet	Original	Ranson et all., 2023	LSBU_0013	7	7	8	7	7	7	NA	NA	NA	NA	7	7	5	4	6	8	7	7	NA	NA	7	5	3	3	3	4	5	7	7	NA	7	4	4	5	3	3	3	5	7	7	8	5	3	3	3	3
3 raters, 62 feet	Original	Ranson et all., 2023	LSBU_0014	7	6	5	3	4	5	NA	NA	NA	NA	7	5	3	3	3	3	4	7	NA	NA	8	8	4	3	3	3	3	4	6	NA	8	7	4	4	3	3	3	3	5	7	8	8	6	2	2	3
3 raters, 62 feet	Original	Ranson et all., 2023	LSBU_0018	5	5	6	5	6	6	NA	NA	NA	NA	5	7	6	4	6	6	6	3	NA	NA	5	7	6	4	4	5	6	6	4	NA	6	7	6	4	3	3	4	6	6	4	6	5	4	3	3	3
3 raters, 62 feet	Original	Ranson et all., 2023	LSBU_0020	7	7	7	7	7	7	7	NA	NA	NA	7	7	6	5	6	6	6	7	NA	NA	7	6	4	4	6	5	4	5	7	NA	7	7	5	4	6	6	3	3	6	7	7	7	6	7	7	7
3 raters, 62 feet	Original	Ranson et all., 2023	LSBU_0021	7	5	4	3	6	5	NA	NA	NA	NA	6	4	4	3	6	4	5	7	NA	NA	6	6	3	3	5	4	4	6	7	NA	6	5	4	4	4	2	2	4	6	7	7	4	6	5	4	2
3 raters, 62 feet	Original	Ranson et all., 2023	LSBU_0022	7	7	7	7	7	7	NA	NA	NA	NA	7	7	6	5	6	6	7	7	NA	NA	7	7	5	4	7	7	7	7	7	NA	7	7	5	6	6	5	6	7	7	7	NA	6	6	7	7	6
3 raters, 62 feet	Original	Ranson et all., 2023	LSBU_0026	7	7	7	7	7	7	NA	NA	NA	NA	7	7	6	6	8	8	7	7	NA	NA	7	6	5	4	5	4	5	7	7	NA	7	5	6	4	6	2	2	4	6	7	7	5	5	6	6	2
3 raters, 62 feet	Original	Ranson et all., 2023	LSBU_0028	8	8	5	5	5	4	NA	NA	NA	NA	8	5	3	3	4	4	6	6	NA	NA	6	3	3	3	3	3	4	6	7	NA	5	3	3	3	3	3	3	4	6	7	5	3	3	3	3	3
3 raters, 62 feet	Original	Ranson et all., 2023	LSBU_0031	7	7	6	6	5	5	NA	NA	NA	NA	7	6	4	3	3	4	5	6	NA	NA	7	5	3	3	3	3	3	6	7	NA	7	6	4	4	4	3	3	4	6	7	7	7	6	4	4	3
3 raters, 62 feet	Original	Ranson et all., 2023	LSBU_0033	7	7	7	7	7	8	NA	NA	NA	NA	7	7	7	4	8	8	8	7	NA	NA	7	8	8	4	3	3	4	6	7	NA	7	8	8	8	3	2	2	5	7	7	7	7	5	2	2	2
3 raters, 62 feet	Original	Ranson et all., 2023	LSBU_0034	7	7	4	6	6	4	7	NA	NA	NA	7	7	6	4	4	4	5	6	7	NA	7	5	3	4	4	3	3	4	6	7	7	6	6	6	7	6	5	4	3	6	7	7	7	7	7	6
3 raters, 62 feet	Original	Ranson et all., 2023	LSBU_0100	7	7	7	7	6	7	7	NA	NA	NA	7	7	6	4	6	6	7	7	NA	NA	7	6	4	2	4	6	4	6	7	NA	6	4	3	3	3	3	3	4	6	7	6	3	3	3	3	3
3 raters, 62 feet	Original	Ranson et all., 2023	LSBU_0101	7	7	6	6	7	6	NA	NA	NA	NA	7	5	4	4	7	6	6	7	NA	NA	6	4	3	4	7	6	6	6	7	NA	6	5	3	5	7	7	7	6	6	7	6	7	5	4	7	7
3 raters, 62 feet	Original	Ranson et all., 2023	LSBU_0102	7	7	7	7	7	7	NA	NA	NA	NA	7	6	5	6	7	7	7	7	NA	NA	7	6	4	5	7	6	5	6	7	NA	7	7	6	4	7	7	5	4	6	7	7	7	6	6	7	7
3 raters, 62 feet	Original	Ranson et all., 2023	LSBU_0103	7	7	7	7	7	7	NA	NA	NA	NA	7	7	6	5	5	5	6	7	7	NA	7	5	3	3	3	3	4	6	7	7	6	3	3	3	3	3	3	4	6	7	6	3	3	3	3	3
3 raters, 62 feet	Original	Ranson et all., 2023	LSBU_0104	7	7	7	7	7	7	NA	NA	NA	NA	7	7	7	7	7	7	7	7	NA	NA	7	7	7	5	4	4	6	7	7	NA	7	7	5	3	3	3	4	6	7	7	7	5	3	3	3	3
3 raters, 62 feet	Original	Ranson et all., 2023	LSBU_0105	7	7	6	6	4	5	NA	NA	NA	NA	7	7	4	3	3	4	6	7	NA	NA	6	5	4	3	3	3	3	6	7	NA	5	3	3	3	3	3	3	4	7	7	7	5	3	3	3	3
3 raters, 62 feet	Original	Ranson et all., 2023	LSBU_0106	7	7	7	7	7	7	NA	NA	NA	NA	7	7	6	6	7	7	7	7	NA	NA	7	6	4	3	6	6	6	7	7	NA	7	7	5	6	7	6	5	6	7	7	7	7	6	5	7	6
3 raters, 62 feet	Original	Ranson et all., 2023	LSBU_0107	7	7	7	7	7	7	NA	NA	NA	NA	7	7	6	3	3	4	6	7	NA	NA	7	6	4	3	3	3	4	6	7	NA	7	5	3	3	3	3	3	4	6	7	7	6	4	4	4	4
3 raters, 62 feet	Original	Ranson et all., 2023	LSBU_0108	7	7	7	7	7	7	NA	NA	NA	NA	7	7	7	6	6	6	7	7	NA	NA	7	6	6	4	3	3	4	6	7	NA	7	5	3	4	3	3	3	4	6	7	7	6	5	3	3	3
3 raters, 62 feet	Original	Ranson et all., 2023	LSBU_0109	7	7	7	7	7	7	NA	NA	NA	NA	7	7	6	5	7	7	7	7	NA	NA	7	6	5	5	5	6	7	7	7	NA	8	6	5	6	4	3	5	7	7	7	7	6	4	5	4	4
3 raters, 62 feet	Original	Ranson et all., 2023	LSBU_0110	7	7	7	7	7	7	NA	NA	NA	NA	7	7	7	6	6	6	7	7	NA	NA	8	8	4	3	3	5	6	7	7	NA	8	4	3	3	3	3	3	6	7	7	7	5	3	3	3	3
3 raters, 62 feet	Original	Ranson et all., 2023	LSBU_0111	7	7	6	4	6	7	7	NA	NA	NA	7	7	6	4	6	6	6	4	NA	NA	7	7	5	3	6	7	6	5	6	NA	6	7	4	4	6	7	7	6	6	7	6	7	6	6	7	7
3 raters, 62 feet	Original	Ranson et all., 2023	LSBU_0112	9	9	9	7	7	7	NA	NA	NA	NA	9	9	9	9	5	6	7	7	7	NA	9	9	9	9	3	3	4	6	7	7	9	9	6	3	3	3	2	3	5	7	7	6	6	5	3	3
3 raters, 62 feet	Original	Ranson et all., 2023	LSBU_0115	7	7	7	6	7	7	7	NA	NA	NA	7	7	6	5	5	4	5	7	7	NA	7	6	3	3	3	3	4	4	7	7	7	5	5	6	6	5	4	4	5	7	7	7	7	7	7	6
3 raters, 62 feet	Original	Ranson et all., 2023	LSBU_0120	7	7	7	7	7	7	NA	NA	NA	NA	7	7	6	6	6	7	7	7	NA	NA	7	7	5	3	5	5	6	7	7	NA	7	7	4	3	2	3	3	6	7	7	7	7	5	3	3	3
3 raters, 62 feet	Original	Ranson et all., 2023	LSBU_0121	7	7	7	7	7	7	NA	NA	NA	NA	7	7	5	5	7	7	7	7	NA	NA	7	5	3	4	6	6	5	5	7	NA	6	3	3	3	3	3	3	3	6	7	6	4	3	3	3	3
3 raters, 62 feet	Original	Ranson et all., 2023	LSBU_0126	7	7	7	7	7	7	NA	NA	NA	NA	7	7	7	6	7	7	7	7	NA	NA	7	7	6	6	6	6	7	7	7	NA	7	7	5	6	3	4	6	7	7	7	7	6	5	4	4	6
3 raters, 62 feet	Original	Ranson et all., 2023	LSBU_0127	7	7	7	7	7	7	NA	NA	NA	NA	7	7	7	7	8	8	7	7	NA	NA	7	7	6	4	6	2	8	8	7	NA	8	6	5	5	7	7	7	8	8	7	7	6	6	4	6	6
3 raters, 62 feet	Original	Ranson et all., 2023	LSBU_0128	7	7	7	7	7	7	NA	NA	NA	NA	7	7	7	7	7	7	7	7	NA	NA	7	7	6	6	5	6	7	7	7	NA	7	6	4	3	3	3	4	5	6	7	7	5	3	3	3	3
3 raters, 62 feet	Original	Ranson et all., 2023	LSBU_0130	7	7	7	7	7	7	NA	NA	NA	NA	7	6	4	4	6	6	7	7	NA	NA	7	5	3	3	2	4	5	7	7	NA	8	5	3	3	2	2	2	5	7	7	7	7	4	2	2	2
3 raters, 62 feet	Original	Ranson et all., 2023	LSBU_0131	7	7	6	5	7	7	7	NA	NA	NA	7	6	4	4	6	4	5	7	NA	NA	7	6	4	3	5	4	3	5	7	NA	7	7	5	4	4	3	3	4	6	7	7	7	6	5	4	3
3 raters, 62 feet	Original	Ranson et all., 2023	LSBU_0132	7	7	7	7	7	7	NA	NA	NA	NA	7	7	7	6	6	7	7	7	NA	NA	7	6	5	3	3	4	6	7	7	NA	7	5	3	3	2	2	2	5	7	7	7	6	3	3	2	2
3 raters, 62 feet	Original	Ranson et all., 2023	LSBU_0133	7	7	7	7	7	7	NA	NA	NA	NA	7	7	7	7	7	7	7	7	NA	NA	7	6	6	6	5	4	5	6	7	NA	7	5	3	4	5	2	4	4	6	7	7	5	4	4	4	2
3 raters, 62 feet	Original	Ranson et all., 2023	LSBU_0134	7	7	6	3	4	5	NA	NA	NA	NA	6	6	5	4	6	6	6	2	NA	NA	6	6	5	4	7	6	6	6	4	NA	6	6	6	6	7	7	6	6	6	4	6	7	7	7	7	7
3 raters, 62 feet	Original	Ranson et all., 2023	LSBU_0137	7	7	6	6	6	7	NA	NA	NA	NA	7	7	6	3	6	7	7	7	NA	NA	7	7	6	4	6	7	7	7	7	NA	7	6	5	7	7	7	7	7	7	7	7	5	4	6	7	7
3 raters, 62 feet	Original	Ranson et all., 2023	LSBU_0139	7	7	7	7	7	7	NA	NA	NA	NA	8	7	6	5	5	6	7	7	NA	NA	8	6	4	4	2	2	5	6	7	NA	7	5	3	3	2	2	2	4	6	7	7	4	2	2	2	2
3 raters, 62 feet	Original	Ranson et all., 2023	LSBU_0140	7	7	7	7	7	7	NA	NA	NA	NA	7	7	7	7	7	7	7	7	NA	NA	7	6	4	3	4	5	6	7	7	NA	7	4	3	3	2	3	5	6	7	7	6	6	4	3	2	2
3 raters, 62 feet	Original	Ranson et all., 2023	LSBU_0147	7	7	7	7	7	7	NA	NA	NA	NA	7	7	7	7	7	7	7	7	NA	NA	7	6	5	5	5	6	7	7	7	NA	7	4	3	3	3	3	4	6	7	7	7	6	5	4	4	4
3 raters, 62 feet	Original	Ranson et all., 2023	LSBU_0148	7	7	7	7	7	7	NA	NA	NA	NA	7	6	5	4	5	6	7	7	NA	NA	7	6	4	3	3	4	5	7	7	NA	6	6	6	4	5	6	6	5	7	7	7	7	6	6	7	7
3 raters, 62 feet	Original	Ranson et all., 2023	LSBU_0149	7	7	7	7	5	7	7	NA	NA	NA	7	7	5	5	5	7	7	7	NA	NA	6	7	4	5	7	7	7	7	7	NA	6	7	6	4	7	7	7	8	7	7	6	6	6	6	6	7
3 raters, 62 feet	Original	Ranson et all., 2023	LSBU_0151	9	9	9	7	7	7	NA	NA	NA	NA	9	9	9	9	7	7	7	7	NA	NA	9	9	9	4	4	4	6	6	7	NA	7	5	4	4	4	3	3	5	7	7	7	4	3	3	3	3
3 raters, 62 feet	Original	Ranson et all., 2023	LSBU_0153	7	7	7	7	7	7	NA	NA	NA	NA	7	7	7	7	7	7	7	7	NA	NA	7	6	6	4	7	7	7	7	7	NA	7	5	6	6	7	7	7	6	7	7	7	5	6	7	7	7
3 raters, 62 feet	Original	Ranson et all., 2023	LSBU_0155	7	7	7	7	7	7	NA	NA	NA	NA	7	7	7	4	7	7	7	7	NA	NA	7	6	4	4	6	6	5	6	7	NA	6	4	4	6	7	6	4	4	7	7	6	6	6	7	7	6
3 raters, 62 feet	Original	Ranson et all., 2023	LSBU_0157	7	7	7	5	7	7	NA	NA	NA	NA	7	6	5	4	7	7	7	5	NA	NA	6	6	4	4	6	6	6	6	6	NA	6	7	4	5	6	6	6	6	6	7	6	7	7	6	6	6
3 raters, 62 feet	Original	Ranson et all., 2023	LSBU_0159	7	7	7	7	7	7	7	NA	NA	NA	7	7	7	6	5	5	6	7	NA	NA	7	7	6	6	6	3	3	5	7	NA	7	7	6	3	4	3	4	5	6	7	7	7	7	5	2	3
3 raters, 62 feet	Original	Ranson et all., 2023	LSBU_0164	7	7	7	7	7	7	7	NA	NA	NA	7	7	6	5	6	6	6	7	NA	NA	8	8	3	4	4	3	4	6	7	NA	8	8	3	4	3	3	3	4	7	7	7	5	3	3	3	3
3 raters, 62 feet	Original	Ranson et all., 2023	LSBU_0166	NA	7	7	7	7	7	7	NA	NA	NA	7	6	5	5	7	7	7	7	NA	NA	7	6	5	5	5	5	6	6	7	7	6	6	6	6	6	6	6	6	7	7	7	8	6	6	7	7
3 raters, 62 feet	Original	Ranson et all., 2023	LSBU_0168	7	7	7	7	7	7	NA	NA	NA	NA	7	7	6	5	6	6	7	7	NA	NA	7	5	4	4	6	3	5	7	7	NA	7	5	3	5	6	4	3	5	7	7	7	6	4	4	5	5
3 raters, 62 feet	Original	Ranson et all., 2023	LSBU_0169	7	7	7	7	7	7	NA	NA	NA	NA	7	7	6	5	6	6	6	7	NA	NA	7	6	4	3	4	4	4	6	7	NA	7	6	3	3	2	2	3	4	6	7	7	6	4	2	2	2
3 raters, 62 feet	Original	Ranson et all., 2023	LSBU_0175	7	7	6	5	7	7	7	NA	NA	NA	7	6	6	4	6	7	7	7	NA	NA	6	4	5	5	5	5	7	6	7	NA	6	5	4	6	6	4	5	6	6	7	7	6	6	6	5	4
3 raters, 62 feet	Original	Ranson et all., 2023	LSBU_0177	7	7	6	6	9	9	NA	NA	NA	NA	7	7	6	4	6	7	7	7	NA	NA	7	6	6	4	6	7	7	7	7	NA	7	7	6	6	7	7	7	6	7	7	7	7	7	6	7	7
3 raters, 62 feet	Original	Ranson et all., 2023	LSBU_0179	7	7	7	7	7	7	NA	NA	NA	NA	7	6	5	5	5	6	7	7	NA	NA	7	4	3	3	3	4	6	7	7	NA	6	3	3	3	3	3	3	5	7	7	5	3	3	3	3	3
3 raters, 62 feet	Original	Ranson et all., 2023	LSBU_0182	7	7	7	7	7	7	NA	NA	NA	NA	7	7	6	6	6	7	7	7	NA	NA	7	6	6	5	6	6	7	7	7	NA	7	5	4	5	3	4	5	7	7	7	7	4	4	4	3	3
3 raters, 62 feet	Original	Group1	LSBU_0004	NA	7	7	7	7	7	NA	NA	NA	NA	7	8	3	3	3	3	8	7	NA	NA	8	7	3	2	3	3	3	3	3	NA	3	3	3	2	2	2	2	2	3	3	3	3	3	2	2	2
3 raters, 62 feet	Original	Group1	LSBU_0005	9	9	9	9	3	3	7	NA	NA	NA	9	9	9	9	3	3	3	7	7	NA	9	9	9	9	3	2	2	2	3	NA	9	9	2	2	2	2	2	2	3	3	9	3	3	2	2	2
3 raters, 62 feet	Original	Group1	LSBU_0007	3	3	3	3	3	3	NA	NA	NA	NA	3	3	3	3	3	3	3	NA	NA	NA	3	3	3	2	2	3	3	3	3	NA	3	3	2	3	2	2	2	3	3	3	3	3	2	2	2	2
3 raters, 62 feet	Original	Group1	LSBU_0008	3	3	3	3	3	3	NA	NA	NA	NA	3	3	2	2	2	3	3	3	NA	NA	3	3	2	2	2	2	3	3	3	NA	3	3	2	2	2	2	2	3	3	3	3	3	3	2	2	2
3 raters, 62 feet	Original	Group1	LSBU_0009	NA	3	3	3	3	3	3	NA	NA	NA	3	3	3	3	3	3	3	3	3	NA	3	3	3	3	3	3	3	3	3	3	7	6	3	3	3	3	3	3	7	7	7	7	6	3	3	3
3 raters, 62 feet	Original	Group1	LSBU_0010	NA	3	3	3	3	3	NA	NA	NA	NA	3	3	3	3	2	3	3	3	NA	NA	3	3	2	2	2	2	2	3	3	NA	3	3	2	2	2	2	2	3	3	3	3	3	3	3	3	3
3 raters, 62 feet	Original	Group1	LSBU_0011	3	3	3	3	3	3	NA	NA	NA	NA	3	3	3	3	3	3	3	3	NA	NA	3	3	2	2	2	2	3	3	3	NA	3	2	2	2	2	2	2	3	3	3	3	2	2	2	2	2
3 raters, 62 feet	Original	Group1	LSBU_0012	3	3	3	3	3	3	NA	NA	NA	NA	3	3	3	3	3	3	3	3	NA	NA	3	3	3	2	3	3	3	3	3	NA	3	3	2	2	2	2	2	3	3	3	3	3	2	2	2	2
3 raters, 62 feet	Original	Group1	LSBU_0013	3	3	3	3	3	3	NA	NA	NA	NA	3	3	3	3	3	3	3	3	NA	NA	3	3	3	3	3	3	3	3	3	NA	3	3	2	2	2	2	2	3	3	3	3	3	2	2	2	2
3 raters, 62 feet	Original	Group1	LSBU_0014	3	3	3	3	3	2	NA	NA	NA	NA	3	3	2	2	2	2	3	3	NA	NA	3	3	3	2	2	2	2	3	3	NA	3	3	3	3	2	2	2	2	3	3	8	3	3	2	2	2
3 raters, 62 feet	Original	Group1	LSBU_0018	7	7	7	7	7	7	NA	NA	NA	NA	7	3	3	3	3	3	3	3	NA	NA	3	3	3	2	3	3	3	3	3	NA	3	3	3	2	2	2	2	3	3	3	3	3	2	2	2	2
3 raters, 62 feet	Original	Group1	LSBU_0020	NA	3	3	3	3	3	3	NA	NA	NA	3	3	3	3	3	3	3	3	NA	NA	3	3	3	3	3	3	2	3	3	NA	3	3	3	2	3	3	3	2	3	3	3	3	3	3	3	3
3 raters, 62 feet	Original	Group1	LSBU_0021	3	3	3	3	3	3	NA	NA	NA	NA	3	3	3	2	3	2	3	NA	NA	NA	3	3	2	2	3	3	3	3	3	NA	3	3	3	3	3	2	2	3	3	3	3	3	3	3	3	2
3 raters, 62 feet	Original	Group1	LSBU_0022	3	3	3	3	3	3	NA	NA	NA	NA	3	2	3	3	3	3	3	3	NA	NA	3	3	3	2	3	3	3	3	3	NA	3	3	3	3	3	3	3	3	3	3	3	3	3	3	3	3
3 raters, 62 feet	Original	Group1	LSBU_0026	3	3	3	3	3	3	NA	NA	NA	NA	3	3	3	3	3	3	3	3	NA	NA	3	3	3	2	3	3	3	3	3	NA	3	3	3	3	3	3	3	3	3	3	3	3	3	3	3	3
3 raters, 62 feet	Original	Group1	LSBU_0028	8	8	8	2	3	2	NA	NA	NA	NA	8	8	2	2	2	2	3	3	NA	NA	3	2	2	2	2	2	2	3	3	NA	3	2	2	2	2	2	2	2	3	3	3	2	2	2	2	2
3 raters, 62 feet	Original	Group1	LSBU_0031	7	7	3	3	3	3	NA	NA	NA	NA	7	7	2	2	2	2	3	3	NA	NA	7	3	2	2	2	2	2	3	3	NA	3	3	2	2	2	2	2	3	3	3	3	3	3	2	3	2
3 raters, 62 feet	Original	Group1	LSBU_0033	3	3	3	3	3	3	3	NA	NA	NA	3	3	3	3	3	3	3	3	NA	NA	3	3	3	3	3	3	3	3	3	NA	3	3	3	2	3	3	3	3	3	3	3	3	3	3	3	3
3 raters, 62 feet	Original	Group1	LSBU_0034	3	3	3	3	3	3	3	NA	NA	NA	3	3	3	3	2	3	3	3	NA	NA	3	3	2	3	2	2	2	2	2	3	3	3	3	3	3	3	3	3	3	3	3	3	3	3	3	3
3 raters, 62 feet	Original	Group1	LSBU_0100	NA	3	3	3	NA	3	NA	NA	NA	NA	3	3	3	3	3	3	3	3	NA	NA	3	3	3	2	2	3	3	3	3	NA	3	3	2	2	2	2	2	3	3	3	3	2	2	2	2	2
3 raters, 62 feet	Original	Group1	LSBU_0101	3	3	3	3	3	3	3	NA	NA	NA	3	3	2	2	3	3	3	3	NA	NA	3	2	2	3	3	3	3	3	3	NA	3	3	2	3	3	3	3	3	3	3	3	3	3	3	3	3
3 raters, 62 feet	Original	Group1	LSBU_0102	7	7	7	7	7	7	7	NA	NA	NA	7	7	3	3	3	3	7	7	NA	NA	7	3	3	2	3	3	3	3	7	NA	7	3	3	3	3	3	3	3	3	7	3	3	3	3	3	3
3 raters, 62 feet	Original	Group1	LSBU_0103	3	3	3	3	3	3	3	NA	NA	NA	3	3	3	3	3	3	3	3	NA	NA	3	3	2	2	2	2	3	3	3	NA	3	2	2	2	2	2	2	3	3	3	3	2	2	2	2	2
3 raters, 62 feet	Original	Group1	LSBU_0104	3	3	3	3	3	3	NA	NA	NA	NA	3	3	3	3	3	3	3	3	NA	NA	3	3	3	3	3	3	3	3	3	NA	3	3	3	3	2	2	3	3	3	3	3	3	2	2	2	2
3 raters, 62 feet	Original	Group1	LSBU_0105	NA	3	3	3	NA	2	NA	NA	NA	NA	3	3	3	3	3	2	2	2	NA	NA	3	3	3	2	2	2	2	2	3	NA	5	3	3	2	2	2	2	2	3	3	3	3	2	2	2	2
3 raters, 62 feet	Original	Group1	LSBU_0106	1	1	1	1	NA	1	6	NA	NA	NA	1	1	2	2	1	1	1	NA	NA	NA	1	1	2	2	1	2	2	1	1	NA	1	1	2	2	1	2	2	2	1	NA	1	1	2	2	1	2
3 raters, 62 feet	Original	Group1	LSBU_0107	7	7	7	NA	8	NA	NA	NA	NA	NA	8	3	2	2	2	2	2	8	NA	NA	8	3	2	2	2	2	2	3	3	NA	2	2	2	2	2	2	2	2	2	NA	2	2	2	2	2	2
3 raters, 62 feet	Original	Group1	LSBU_0108	7	7	7	7	7	7	NA	NA	NA	NA	7	2	2	2	2	2	2	2	NA	NA	2	2	2	2	2	2	2	2	2	NA	2	2	2	2	2	2	2	2	2	2	2	3	3	3	2	2
3 raters, 62 feet	Original	Group1	LSBU_0109	7	7	8	7	7	7	NA	NA	NA	NA	7	7	8	6	7	7	7	7	NA	NA	7	8	6	6	4	6	7	8	7	NA	8	6	5	8	4	3	6	7	8	7	7	8	4	8	3	3
3 raters, 62 feet	Original	Group1	LSBU_0110	7	8	8	7	8	7	NA	NA	NA	NA	8	8	8	3	3	8	7	7	NA	NA	7	8	2	2	2	2	2	7	7	NA	8	3	2	2	2	2	2	3	7	NA	7	3	2	2	2	2
3 raters, 62 feet	Original	Group1	LSBU_0111	7	7	7	4	6	7	NA	NA	NA	NA	7	7	7	4	6	6	6	6	NA	NA	7	7	6	3	5	7	6	5	7	NA	7	7	5	4	5	7	7	6	5	7	7	7	6	5	7	7
3 raters, 62 feet	Original	Group1	LSBU_0112	9	9	9	9	6	5	6	NA	NA	NA	9	9	9	9	2	2	5	8	8	NA	9	9	9	9	2	2	2	2	8	8	9	8	6	5	2	2	2	2	2	8	8	8	6	8	5	2
3 raters, 62 feet	Original	Group1	LSBU_0115	7	7	7	7	7	7	NA	NA	NA	NA	7	7	6	3	3	3	3	3	NA	NA	7	7	2	2	2	2	2	2	8	NA	7	3	3	3	3	3	3	2	3	3	3	3	3	3	3	3
3 raters, 62 feet	Original	Group1	LSBU_0120	7	7	7	7	8	8	NA	NA	NA	NA	7	8	3	3	3	3	7	NA	NA	NA	7	8	3	2	3	3	3	3	3	NA	3	3	3	2	2	2	3	3	3	3	3	3	3	2	2	2
3 raters, 62 feet	Original	Group1	LSBU_0121	NA	7	7	7	NA	7	NA	NA	NA	NA	7	7	3	3	3	3	7	7	NA	NA	7	3	3	2	3	3	3	3	7	NA	7	2	2	2	2	2	2	2	3	NA	8	3	2	2	2	2
3 raters, 62 feet	Original	Group1	LSBU_0126	NA	7	7	7	NA	7	NA	NA	NA	NA	7	3	3	3	3	3	3	7	NA	NA	7	3	3	3	3	3	3	3	7	NA	7	3	3	3	3	3	3	3	3	7	3	3	8	3	2	3
3 raters, 62 feet	Original	Group1	LSBU_0127	7	7	7	7	7	7	NA	NA	NA	NA	7	3	3	3	3	3	7	7	NA	NA	7	3	3	3	3	3	3	3	3	NA	8	6	3	3	3	3	3	3	3	7	3	7	6	3	3	3
3 raters, 62 feet	Original	Group1	LSBU_0128	7	8	7	7	7	7	NA	NA	NA	NA	7	3	3	3	3	3	3	7	NA	NA	7	3	3	3	3	3	3	3	3	NA	7	3	2	2	2	2	3	3	3	3	3	3	2	2	2	2
3 raters, 62 feet	Original	Group1	LSBU_0130	NA	7	7	7	NA	7	NA	NA	NA	NA	7	3	3	3	3	3	3	NA	NA	NA	3	3	2	2	2	2	3	3	7	NA	3	3	2	2	2	2	2	3	3	7	3	3	3	2	2	2
3 raters, 62 feet	Original	Group1	LSBU_0131	3	3	3	3	3	3	NA	NA	NA	NA	3	3	3	3	3	2	3	3	NA	NA	3	3	3	2	3	3	2	3	3	NA	3	3	3	2	3	2	2	2	3	3	3	3	3	3	3	2
3 raters, 62 feet	Original	Group1	LSBU_0132	7	8	8	7	NA	NA	NA	NA	NA	NA	8	7	7	7	7	7	7	7	NA	NA	7	8	3	2	3	3	3	7	7	NA	7	3	2	2	2	2	2	3	7	7	7	3	2	2	2	2
3 raters, 62 feet	Original	Group1	LSBU_0133	3	3	3	3	3	3	NA	NA	NA	NA	3	3	3	3	3	3	3	3	NA	NA	3	3	3	3	3	3	3	3	3	NA	3	3	2	2	3	3	2	3	3	3	3	3	2	2	2	2
3 raters, 62 feet	Original	Group1	LSBU_0134	3	3	3	3	NA	3	NA	NA	NA	NA	3	3	3	3	3	3	3	3	NA	NA	3	3	3	3	3	3	3	3	3	NA	3	3	3	3	3	3	3	3	3	3	3	3	3	3	3	3
3 raters, 62 feet	Original	Group1	LSBU_0137	NA	3	3	3	3	3	NA	NA	NA	NA	NA	3	3	3	2	3	3	3	NA	NA	3	3	3	3	3	3	3	3	3	NA	3	8	3	3	3	3	3	3	3	3	3	3	3	3	3	3
3 raters, 62 feet	Original	Group1	LSBU_0139	7	7	7	NA	7	7	NA	NA	NA	NA	3	3	3	3	3	3	3	NA	NA	NA	3	3	3	2	2	2	3	3	NA	NA	3	3	2	2	2	2	2	3	3	NA	3	3	2	2	2	2
3 raters, 62 feet	Original	Group1	LSBU_0140	7	7	7	7	7	7	NA	NA	NA	NA	7	3	3	3	3	3	7	7	NA	NA	7	3	3	2	3	3	3	3	7	NA	3	3	2	2	2	2	3	3	3	7	3	3	3	2	2	2
3 raters, 62 feet	Original	Group1	LSBU_0147	NA	7	7	7	7	7	NA	NA	NA	NA	7	3	3	3	3	3	7	7	NA	NA	7	3	2	2	2	2	2	7	7	NA	7	2	2	2	2	2	2	2	7	7	7	3	3	3	3	3
3 raters, 62 feet	Original	Group1	LSBU_0148	NA	7	7	7	7	7	NA	NA	NA	NA	7	3	3	3	3	3	3	7	NA	NA	7	3	3	2	2	2	3	3	7	NA	7	3	3	3	3	3	3	3	3	7	3	3	3	3	3	3
3 raters, 62 feet	Original	Group1	LSBU_0149	3	3	3	3	3	3	NA	NA	NA	NA	3	3	3	3	3	3	3	3	NA	NA	3	3	3	3	3	3	3	3	3	NA	3	3	3	3	3	3	3	3	3	NA	3	3	3	3	3	3
3 raters, 62 feet	Original	Group1	LSBU_0151	9	9	9	9	7	7	7	NA	NA	NA	9	9	9	9	3	3	3	7	NA	NA	7	3	2	2	2	2	2	3	7	NA	3	3	2	2	2	2	2	2	3	7	3	3	2	2	2	2
3 raters, 62 feet	Original	Group1	LSBU_0153	NA	7	7	7	7	7	NA	NA	NA	NA	7	3	3	3	3	3	3	7	NA	NA	7	3	3	3	3	3	3	3	3	NA	3	3	3	3	3	3	3	3	3	3	3	3	3	3	3	3
3 raters, 62 feet	Original	Group1	LSBU_0155	NA	7	7	7	NA	7	NA	NA	NA	NA	7	3	3	3	3	3	7	7	NA	NA	3	3	3	2	3	3	3	3	3	NA	3	3	3	3	3	3	3	2	3	NA	3	3	3	3	3	3
3 raters, 62 feet	Original	Group1	LSBU_0157	NA	3	3	3	3	3	NA	NA	NA	NA	3	3	3	3	3	3	3	7	NA	NA	3	3	3	2	3	3	3	3	7	NA	3	3	3	3	3	3	3	3	3	NA	3	3	3	3	3	3
3 raters, 62 feet	Original	Group1	LSBU_0159	7	7	7	7	7	7	NA	NA	NA	NA	7	7	7	6	6	6	6	7	NA	NA	7	7	7	6	6	4	3	5	7	NA	7	7	7	3	3	3	3	8	8	7	7	7	7	5	3	3
3 raters, 62 feet	Original	Group1	LSBU_0164	NA	3	3	3	3	3	3	NA	NA	NA	NA	3	3	3	3	3	3	8	NA	NA	3	8	2	2	2	3	3	8	7	NA	3	3	2	2	2	2	3	3	3	3	3	3	2	2	2	2
3 raters, 62 feet	Original	Group1	LSBU_0166	NA	3	3	3	3	3	NA	NA	NA	NA	NA	3	2	2	2	2	3	3	NA	NA	3	3	3	2	3	3	3	3	3	NA	3	3	3	3	3	3	3	3	3	3	3	3	3	3	3	3
3 raters, 62 feet	Original	Group1	LSBU_0168	7	7	7	7	7	7	NA	NA	NA	NA	7	3	3	3	3	3	3	7	NA	NA	3	3	3	2	3	2	3	3	7	NA	3	3	2	3	3	2	2	3	3	7	3	3	3	3	3	3
3 raters, 62 feet	Original	Group1	LSBU_0169	3	3	3	3	3	3	NA	NA	NA	NA	7	3	3	3	3	3	3	7	NA	NA	3	3	2	2	2	2	2	2	7	NA	3	2	2	2	2	2	2	2	2	2	2	2	2	2	2	2
3 raters, 62 feet	Original	Group1	LSBU_0175	NA	7	7	7	7	7	NA	NA	NA	NA	7	6	6	3	6	7	7	7	NA	NA	7	4	6	5	5	6	7	6	7	NA	7	6	5	5	5	4	5	6	6	7	7	6	6	6	5	5
3 raters, 62 feet	Original	Group1	LSBU_0177	NA	3	3	3	3	3	NA	NA	NA	NA	3	3	3	2	3	3	3	3	NA	NA	3	8	8	8	3	3	3	3	3	NA	3	3	3	3	3	3	3	3	3	NA	3	3	3	3	3	3
3 raters, 62 feet	Original	Group1	LSBU_0179	3	3	3	3	3	3	NA	NA	NA	NA	3	3	3	3	3	3	3	NA	NA	NA	3	3	2	2	2	3	3	3	3	NA	3	2	2	2	2	2	2	3	3	3	2	2	2	2	2	2
3 raters, 62 feet	Original	Group1	LSBU_0182	7	7	7	7	7	7	NA	NA	NA	NA	7	3	3	3	3	3	7	NA	NA	NA	7	3	3	3	3	3	3	3	7	NA	7	3	3	3	3	3	3	3	3	NA	3	3	3	3	3	3
3 raters, 62 feet	Original	Group 2	LSBU_0004	NA	7	7	7	7	7	NA	NA	NA	NA	NA	7	7	3	3	3	7	NA	NA	NA	7	3	3	2	2	3	3	7	NA	NA	7	3	3	2	2	2	2	3	3	NA	7	3	3	2	2	2
3 raters, 62 feet	Original	Group 2	LSBU_0005	9	9	9	9	2	3	3	NA	NA	NA	9	9	9	9	2	2	2	2	NA	NA	9	9	9	2	2	2	2	2	2	NA	9	9	2	2	2	2	2	2	2	2	8	7	2	2	2	2
3 raters, 62 feet	Original	Group 2	LSBU_0007	3	3	3	3	3	3	NA	NA	NA	NA	3	3	3	3	3	3	3	NA	NA	NA	3	3	2	3	2	2	3	3	NA	NA	3	3	2	8	2	2	2	2	3	NA	3	3	2	3	2	2
3 raters, 62 feet	Original	Group 2	LSBU_0008	3	3	3	3	3	3	NA	NA	NA	NA	3	2	2	2	2	3	3	NA	NA	NA	3	2	2	2	2	2	2	2	3	NA	3	2	2	2	2	2	2	2	3	NA	3	3	2	2	2	2
3 raters, 62 feet	Original	Group 2	LSBU_0009	NA	7	7	NA	7	7	NA	NA	NA	NA	7	7	5	5	6	6	7	7	NA	NA	7	7	3	3	3	3	6	7	7	NA	7	6	3	3	3	3	3	3	7	NA	7	6	3	3	3	3
3 raters, 62 feet	Original	Group 2	LSBU_0010	NA	7	7	7	7	NA	NA	NA	NA	NA	7	7	5	5	5	6	7	NA	NA	NA	7	5	3	3	3	3	3	7	7	NA	7	3	3	3	3	3	3	6	7	NA	7	7	4	3	3	3
3 raters, 62 feet	Original	Group 2	LSBU_0011	3	3	3	NA	3	NA	NA	NA	NA	NA	3	3	3	3	3	3	3	NA	NA	NA	3	3	2	2	2	3	3	3	NA	NA	3	2	2	2	2	2	2	2	3	3	3	2	2	2	2	2
3 raters, 62 feet	Original	Group 2	LSBU_0012	2	2	2	2	2	2	NA	NA	NA	NA	2	2	2	2	2	2	2	NA	NA	NA	2	2	2	2	2	2	2	2	2	NA	2	2	2	2	2	2	2	2	2	2	2	2	2	2	2	2
3 raters, 62 feet	Original	Group 2	LSBU_0013	2	2	2	2	2	2	NA	NA	NA	2	2	2	2	2	2	2	2	NA	NA	NA	2	2	2	2	2	2	2	2	2	NA	2	2	2	2	2	2	2	2	2	2	2	3	2	2	2	2
3 raters, 62 feet	Original	Group 2	LSBU_0014	2	2	2	2	2	2	NA	NA	NA	NA	2	2	2	2	2	2	2	NA	NA	NA	2	3	2	2	2	2	2	2	NA	NA	2	3	2	2	2	2	2	2	2	2	2	3	3	2	2	2
3 raters, 62 feet	Original	Group 2	LSBU_0018	3	3	3	3	3	3	NA	NA	NA	3	2	2	2	2	2	2	2	NA	NA	NA	2	2	2	2	2	2	2	2	2	NA	2	3	3	2	2	2	2	2	2	NA	2	3	2	2	2	2
3 raters, 62 feet	Original	Group 2	LSBU_0020	NA	2	2	2	2	2	NA	NA	NA	NA	NA	2	2	2	3	3	2	2	NA	NA	2	2	2	2	3	3	2	2	2	NA	2	2	3	3	3	3	2	2	2	NA	2	2	3	3	3	3
3 raters, 62 feet	Original	Group 2	LSBU_0021	3	3	3	NA	3	NA	NA	NA	NA	NA	3	3	3	3	6	4	3	NA	NA	NA	7	7	3	3	5	3	3	3	3	NA	3	5	4	4	4	3	3	3	3	NA	3	3	5	4	4	3
3 raters, 62 feet	Original	Group 2	LSBU_0022	NA	3	3	3	3	3	NA	NA	NA	NA	3	3	3	3	3	3	3	NA	NA	NA	3	3	3	3	3	3	3	3	3	NA	3	3	3	3	3	3	3	3	3	NA	3	3	3	3	3	3
3 raters, 62 feet	Original	Group 2	LSBU_0026	NA	3	3	3	3	3	NA	NA	NA	NA	3	3	3	3	3	3	3	3	NA	NA	3	3	3	3	3	3	3	3	NA	NA	3	3	3	3	3	3	3	3	3	NA	3	3	3	3	3	3
3 raters, 62 feet	Original	Group 2	LSBU_0028	NA	3	3	NA	2	2	2	3	3	NA	NA	2	3	3	3	3	3	3	3	3	3	2	3	2	2	2	2	2	2	2	2	3	2	2	2	2	2	2	2	2	2	3	2	2	2	2
3 raters, 62 feet	Original	Group 2	LSBU_0031	NA	3	3	3	2	2	NA	NA	NA	NA	3	3	2	2	2	2	2	3	NA	NA	3	3	2	2	2	2	2	2	2	NA	2	3	2	2	2	2	2	2	2	2	2	3	3	3	2	2
3 raters, 62 feet	Original	Group 2	LSBU_0033	NA	3	3	3	NA	3	3	NA	NA	NA	NA	3	3	3	3	3	3	3	NA	NA	3	3	3	3	3	3	3	3	3	NA	3	3	6	3	3	3	3	3	3	NA	3	3	3	3	3	3
3 raters, 62 feet	Original	Group 2	LSBU_0034	3	3	3	3	3	3	NA	NA	NA	NA	3	3	3	3	3	4	3	3	NA	NA	3	4	3	3	3	3	3	3	3	3	7	7	7	7	8	7	6	4	3	3	7	8	7	7	7	7
3 raters, 62 feet	Original	Group 2	LSBU_0100	NA	3	3	NA	3	NA	NA	NA	NA	NA	3	3	3	2	3	3	3	3	NA	NA	3	3	2	2	3	3	3	3	3	NA	3	3	2	2	2	2	2	2	3	3	3	3	2	2	2	2
3 raters, 62 feet	Original	Group 2	LSBU_0101	NA	2	2	NA	2	2	2	NA	NA	NA	2	2	3	3	2	2	2	NA	NA	NA	2	2	2	2	3	3	3	2	2	NA	3	3	2	2	3	3	3	3	3	NA	3	3	3	3	3	3
3 raters, 62 feet	Original	Group 2	LSBU_0102	NA	3	3	3	3	3	NA	NA	NA	NA	3	3	3	3	3	3	3	3	NA	NA	3	3	3	2	2	3	3	3	3	NA	3	3	3	3	3	3	3	2	3	NA	3	3	3	3	3	3
3 raters, 62 feet	Original	Group 2	LSBU_0103	3	2	2	2	2	2	2	NA	NA	NA	2	2	2	2	2	2	2	NA	NA	NA	2	2	2	2	2	2	2	2	2	NA	2	2	2	2	2	2	2	2	2	2	2	2	2	2	2	2
3 raters, 62 feet	Original	Group 2	LSBU_0104	NA	3	2	2	NA	2	2	NA	NA	NA	NA	2	2	2	2	2	2	NA	NA	NA	3	2	2	2	3	3	3	3	NA	NA	2	3	3	2	2	2	2	3	2	NA	2	3	2	2	2	2
3 raters, 62 feet	Original	Group 2	LSBU_0105	NA	3	3	3	NA	3	3	NA	NA	NA	NA	3	3	3	2	2	2	2	NA	NA	3	3	3	2	2	2	2	2	2	NA	2	3	2	2	2	2	2	2	2	NA	2	3	2	2	2	2
3 raters, 62 feet	Original	Group 2	LSBU_0106	NA	3	3	3	NA	3	NA	NA	NA	NA	NA	3	3	3	3	3	3	NA	NA	NA	3	3	3	2	3	3	3	3	3	NA	2	3	3	2	3	3	3	3	3	NA	3	3	3	3	3	3
3 raters, 62 feet	Original	Group 2	LSBU_0107	NA	3	3	NA	3	NA	NA	NA	NA	NA	3	3	3	2	2	2	2	NA	NA	NA	3	3	3	2	2	2	2	2	2	NA	2	3	2	2	2	2	2	2	2	2	2	3	3	2	2	2
3 raters, 62 feet	Original	Group 2	LSBU_0108	NA	2	2	2	2	2	2	2	NA	NA	2	2	2	2	2	2	2	NA	NA	NA	2	2	2	2	2	2	2	2	2	NA	2	2	2	2	2	2	2	2	2	NA	2	2	2	2	2	2
3 raters, 62 feet	Original	Group 2	LSBU_0109	NA	7	7	7	NA	7	NA	NA	NA	NA	NA	7	7	6	6	7	7	7	NA	NA	7	7	5	4	6	6	7	7	7	NA	7	7	4	6	5	3	4	7	7	NA	7	7	4	5	4	3
3 raters, 62 feet	Original	Group 2	LSBU_0110	NA	3	3	2	2	2	NA	NA	NA	NA	3	3	3	3	2	2	2	2	NA	NA	2	3	2	2	2	2	2	2	2	NA	2	2	2	2	2	2	2	2	2	NA	2	3	2	2	2	2
3 raters, 62 feet	Original	Group 2	LSBU_0111	NA	3	3	3	3	3	NA	NA	NA	NA	3	3	3	2	3	3	3	3	NA	NA	3	3	3	2	3	3	3	3	3	NA	3	3	3	2	3	3	3	3	3	NA	3	3	3	3	3	3
3 raters, 62 feet	Original	Group 2	LSBU_0112	9	9	9	9	2	2	2	NA	NA	NA	9	9	9	9	2	2	2	2	2	NA	9	9	9	2	2	2	2	2	2	2	9	8	3	3	2	2	2	2	2	2	8	6	3	3	2	2
3 raters, 62 feet	Original	Group 2	LSBU_0115	2	2	2	2	2	2	NA	NA	NA	NA	2	2	2	2	2	2	3	3	NA	NA	2	3	2	2	2	2	2	2	3	NA	2	3	3	3	3	3	3	2	2	2	3	3	3	3	3	3
3 raters, 62 feet	Original	Group 2	LSBU_0120	NA	3	3	3	3	3	3	NA	NA	NA	3	3	3	3	3	3	3	3	NA	NA	3	3	3	3	2	3	3	3	3	NA	3	3	2	2	2	2	2	3	3	3	3	3	3	2	2	2
3 raters, 62 feet	Original	Group 2	LSBU_0121	NA	3	3	3	NA	3	3	NA	NA	NA	NA	3	3	3	3	3	3	3	NA	NA	3	3	2	2	3	3	3	3	3	NA	3	2	2	2	2	2	2	2	2	NA	3	3	2	2	2	2
3 raters, 62 feet	Original	Group 2	LSBU_0126	NA	3	3	3	NA	3	NA	NA	NA	NA	NA	3	3	3	3	3	3	3	NA	NA	3	3	4	5	4	3	3	3	3	NA	3	3	4	4	4	4	6	4	3	3	3	3	4	2	3	5
3 raters, 62 feet	Original	Group 2	LSBU_0127	NA	7	7	7	NA	3	NA	NA	NA	NA	8	8	7	7	8	8	7	7	NA	NA	8	7	8	7	7	7	7	7	7	NA	8	4	3	3	3	3	3	3	3	3	8	4	3	3	3	3
3 raters, 62 feet	Original	Group 2	LSBU_0128	NA	2	2	2	NA	2	NA	NA	NA	NA	NA	2	2	2	2	2	2	NA	NA	NA	3	3	3	3	2	2	2	2	2	NA	3	3	2	2	2	2	2	2	2	2	3	2	2	2	2	2
3 raters, 62 feet	Original	Group 2	LSBU_0130	NA	2	2	2	NA	2	NA	NA	NA	NA	3	3	3	2	2	2	2	2	NA	NA	2	3	2	2	2	2	2	2	2	NA	2	3	2	2	2	2	2	2	2	2	3	3	2	2	2	2
3 raters, 62 feet	Original	Group 2	LSBU_0131	NA	3	3	3	3	3	NA	NA	NA	NA	3	3	3	2	3	3	2	NA	NA	NA	3	3	2	2	2	3	2	2	2	NA	3	3	3	2	3	2	2	2	2	2	3	3	3	3	3	2
3 raters, 62 feet	Original	Group 2	LSBU_0132	NA	3	3	3	NA	3	NA	NA	NA	NA	3	3	3	3	3	3	3	3	NA	NA	3	3	3	2	2	2	2	2	2	NA	3	3	2	2	2	2	2	2	3	3	3	3	2	2	2	2
3 raters, 62 feet	Original	Group 2	LSBU_0133	NA	3	3	NA	3	3	NA	NA	NA	NA	3	3	3	3	3	3	3	NA	NA	NA	3	3	3	3	3	2	3	3	3	NA	3	3	2	2	3	2	2	2	2	NA	3	3	2	2	3	2
3 raters, 62 feet	Original	Group 2	LSBU_0134	NA	3	3	3	NA	3	NA	NA	NA	NA	NA	3	3	3	3	3	3	3	NA	NA	3	3	3	3	3	3	3	3	3	NA	3	3	3	3	3	3	3	3	3	3	3	3	3	3	3	3
3 raters, 62 feet	Original	Group 2	LSBU_0137	NA	3	3	3	NA	3	NA	NA	NA	NA	NA	3	3	2	2	3	3	NA	NA	NA	3	3	3	2	3	3	3	3	3	NA	3	3	3	3	3	3	3	3	3	NA	3	3	2	3	3	3
3 raters, 62 feet	Original	Group 2	LSBU_0139	3	3	3	NA	3	NA	NA	NA	NA	NA	3	3	3	3	3	3	3	NA	NA	NA	3	3	2	2	2	2	3	3	NA	NA	3	3	2	2	2	2	2	3	2	NA	2	2	2	2	2	2
3 raters, 62 feet	Original	Group 2	LSBU_0140	NA	3	3	NA	3	3	NA	NA	NA	NA	3	3	3	3	3	3	3	NA	NA	NA	3	3	2	2	2	2	3	3	3	NA	3	2	2	2	2	2	3	3	3	NA	3	3	3	2	2	2
3 raters, 62 feet	Original	Group 2	LSBU_0147	3	3	3	3	3	3	3	NA	NA	NA	3	3	3	3	3	3	3	NA	NA	NA	3	3	3	2	3	3	3	3	3	NA	3	2	2	2	2	2	2	2	2	2	2	3	3	3	3	3
3 raters, 62 feet	Original	Group 2	LSBU_0148	NA	2	2	2	NA	2	NA	NA	NA	NA	NA	2	2	2	2	2	2	2	NA	NA	3	3	3	2	2	2	2	2	2	NA	3	3	3	3	3	3	3	2	NA	NA	3	3	3	3	3	3
3 raters, 62 feet	Original	Group 2	LSBU_0149	NA	3	3	3	3	3	NA	NA	NA	NA	3	3	3	3	3	3	3	NA	NA	NA	3	3	3	3	3	3	3	3	3	NA	3	3	3	3	3	3	3	3	3	NA	3	3	3	3	3	3
3 raters, 62 feet	Original	Group 2	LSBU_0151	9	9	9	9	2	2	NA	NA	NA	NA	9	9	9	9	2	2	2	2	NA	NA	2	2	2	2	2	2	2	2	2	NA	2	3	2	2	2	2	2	2	2	NA	3	3	2	2	2	2
3 raters, 62 feet	Original	Group 2	LSBU_0153	NA	3	3	3	NA	3	NA	NA	NA	NA	NA	3	3	3	3	3	3	3	NA	NA	3	3	3	2	3	3	3	3	3	NA	3	3	3	3	3	3	3	3	3	NA	7	6	3	3	3	3
3 raters, 62 feet	Original	Group 2	LSBU_0155	NA	3	3	3	NA	3	NA	NA	NA	NA	NA	3	3	3	3	3	3	3	NA	NA	3	3	3	2	3	3	3	3	3	NA	3	3	3	3	3	3	2	2	2	NA	3	3	3	3	3	3
3 raters, 62 feet	Original	Group 2	LSBU_0157	NA	3	3	3	3	3	NA	NA	NA	NA	NA	3	3	2	2	3	3	NA	NA	NA	3	3	2	2	2	3	3	3	NA	NA	3	3	3	2	3	3	3	3	3	NA	3	3	3	3	3	3
3 raters, 62 feet	Original	Group 2	LSBU_0159	NA	7	7	7	7	7	NA	NA	NA	NA	7	7	7	7	7	6	6	NA	NA	NA	7	7	7	5	6	4	3	3	3	NA	7	7	7	3	3	3	3	5	3	3	7	7	7	6	3	3
3 raters, 62 feet	Original	Group 2	LSBU_0164	NA	2	3	3	NA	3	3	NA	NA	NA	NA	3	2	2	2	2	2	2	NA	NA	3	3	2	2	2	2	2	2	2	NA	3	3	2	2	2	2	2	2	2	2	3	3	2	2	2	2
3 raters, 62 feet	Original	Group 2	LSBU_0166	3	3	3	3	3	3	NA	NA	NA	NA	3	3	3	3	3	3	3	NA	NA	NA	3	3	3	3	3	3	3	3	3	NA	3	3	3	3	3	3	3	3	3	NA	3	3	3	3	3	3
3 raters, 62 feet	Original	Group 2	LSBU_0168	3	3	3	3	3	3	3	NA	NA	NA	3	3	3	3	3	2	2	2	NA	NA	3	3	2	3	3	2	2	2	2	NA	3	3	2	3	3	2	2	2	2	2	3	3	3	2	3	3
3 raters, 62 feet	Original	Group 2	LSBU_0169	NA	3	3	3	3	3	NA	NA	NA	NA	3	3	3	3	3	3	2	2	NA	NA	3	3	3	2	2	2	2	2	2	NA	3	3	2	2	2	2	2	2	3	2	3	3	2	2	2	2
3 raters, 62 feet	Original	Group 2	LSBU_0175	NA	3	3	3	3	3	NA	NA	NA	NA	3	3	3	2	3	3	3	3	NA	NA	3	2	3	3	3	3	3	3	3	NA	3	3	3	3	3	2	3	3	3	NA	3	3	3	3	3	3
3 raters, 62 feet	Original	Group 2	LSBU_0177	NA	3	3	3	NA	NA	NA	NA	NA	NA	3	3	3	2	2	3	3	3	NA	NA	3	3	3	3	3	3	3	3	3	NA	3	3	3	3	3	3	3	3	3	NA	3	3	3	3	3	3
3 raters, 62 feet	Original	Group 2	LSBU_0179	2	2	2	2	2	2	NA	NA	NA	NA	2	2	2	2	2	2	2	2	NA	NA	2	2	2	2	2	2	2	2	2	NA	2	2	2	2	2	2	2	2	2	2	2	2	2	2	2	2
3 raters, 62 feet	Original	Group 2	LSBU_0182	3	3	3	3	3	3	NA	NA	NA	NA	3	3	3	3	3	3	3	3	NA	NA	3	3	3	3	3	3	3	3	3	NA	3	3	2	2	2	2	3	3	3	3	3	2	2	2	2	2
4 raters, 48 feet	Modified	Ranson et all., 2023	LSBU_0004	4	4	3	3	3	3	NA	NA	NA	NA	4	4	3	3	3	3	3	3	NA	NA	4	3	3	2	3	3	3	3	3	NA	4	4	3	2	2	2	2	3	3	3	4	4	3	2	2	2
4 raters, 48 feet	Modified	Ranson et all., 2023	LSBU_0005	5	5	5	3	3	3	NA	NA	NA	NA	5	5	5	3	3	3	3	3	NA	NA	5	5	4	3	3	2	2	3	3	NA	5	4	3	3	3	2	2	2	3	3	4	3	2	2	2	2
4 raters, 48 feet	Modified	Ranson et all., 2023	LSBU_0007	3	3	3	3	3	3	NA	NA	NA	NA	3	3	3	3	3	3	3	3	NA	NA	3	3	3	3	2	3	3	3	3	NA	4	4	2	3	3	2	2	3	3	3	4	3	3	3	2	2
4 raters, 48 feet	Modified	Ranson et all., 2023	LSBU_0008	3	3	3	3	3	3	NA	NA	NA	NA	3	3	2	2	3	3	3	3	NA	NA	3	2	2	2	2	2	3	3	3	NA	3	3	2	2	2	2	2	3	3	3	3	3	3	2	2	2
4 raters, 48 feet	Modified	Ranson et all., 2023	LSBU_0009	3	3	3	3	3	3	NA	NA	NA	NA	3	3	3	3	3	3	3	3	NA	NA	3	3	3	3	2	3	3	3	3	NA	3	3	2	2	2	2	3	3	3	3	4	3	2	2	2	2
4 raters, 48 feet	Modified	Ranson et all., 2023	LSBU_0011	3	3	3	3	3	3	NA	NA	NA	NA	4	4	3	3	3	3	3	3	NA	NA	3	3	2	2	2	3	3	3	3	NA	3	3	2	2	2	2	2	3	3	3	3	2	2	2	2	2
4 raters, 48 feet	Modified	Ranson et all., 2023	LSBU_0012	3	3	3	3	3	3	NA	NA	NA	NA	4	3	3	3	3	3	3	3	NA	NA	3	3	3	2	2	3	3	3	3	NA	3	3	2	2	2	2	2	3	3	3	3	3	2	2	2	2
4 raters, 48 feet	Modified	Ranson et all., 2023	LSBU_0013	3	3	4	3	3	3	NA	NA	NA	NA	3	3	3	3	3	4	3	3	NA	NA	3	3	2	2	2	3	3	3	3	NA	3	3	3	3	2	2	2	3	3	3	4	3	2	2	2	2
4 raters, 48 feet	Modified	Ranson et all., 2023	LSBU_0014	3	3	3	2	3	3	NA	NA	NA	NA	3	3	2	2	2	2	3	3	NA	NA	4	4	3	2	2	2	2	3	3	NA	4	3	3	3	2	2	2	2	3	3	4	4	3	2	2	2
4 raters, 48 feet	Modified	Ranson et all., 2023	LSBU_0018	3	3	3	3	3	3	NA	NA	NA	NA	3	3	3	3	3	3	3	2	NA	NA	3	3	3	3	3	3	3	3	3	NA	3	3	3	3	2	2	3	3	3	3	3	3	3	2	2	2
4 raters, 48 feet	Modified	Ranson et all., 2023	LSBU_0020	3	3	3	3	3	3	3	NA	NA	NA	3	3	3	3	3	3	3	3	NA	NA	3	3	3	3	3	3	3	3	3	NA	3	3	3	3	3	3	2	2	3	3	3	3	3	3	3	3
4 raters, 48 feet	Modified	Ranson et all., 2023	LSBU_0021	3	3	3	2	3	3	NA	NA	NA	NA	3	3	3	2	3	3	3	3	NA	NA	3	3	2	2	3	3	3	3	3	NA	3	3	3	3	3	2	2	3	3	3	3	3	3	3	3	2
4 raters, 48 feet	Modified	Ranson et all., 2023	LSBU_0022	3	3	3	3	3	3	NA	NA	NA	NA	3	3	3	3	3	3	3	3	NA	NA	3	3	3	3	3	3	3	3	3	NA	3	3	3	3	3	3	3	3	3	3	NA	3	3	3	3	3
4 raters, 48 feet	Modified	Ranson et all., 2023	LSBU_0026	3	3	3	3	3	3	NA	NA	NA	NA	3	3	3	3	4	4	3	3	NA	NA	3	3	3	3	3	3	3	3	3	NA	3	3	3	3	3	2	2	3	3	3	3	3	3	3	3	2
4 raters, 48 feet	Modified	Ranson et all., 2023	LSBU_0028	4	4	3	3	3	3	NA	NA	NA	NA	4	3	2	2	3	3	3	3	NA	NA	3	2	2	2	2	2	3	3	3	NA	3	2	2	2	2	2	2	3	3	3	3	2	2	2	2	2
4 raters, 48 feet	Modified	Ranson et all., 2023	LSBU_0033	3	3	3	3	3	4	NA	NA	NA	NA	3	3	3	3	4	4	4	3	NA	NA	3	4	4	3	2	2	3	3	3	NA	3	4	4	4	2	2	2	3	3	3	3	3	3	2	2	2
4 raters, 48 feet	Modified	Ranson et all., 2023	LSBU_0034	3	3	3	3	3	3	3	NA	NA	NA	3	3	3	3	3	3	3	3	3	NA	3	3	2	3	3	2	2	3	3	3	3	3	3	3	3	3	3	3	2	3	3	3	3	3	3	3
4 raters, 48 feet	Modified	Ranson et all., 2023	LSBU_0100	3	3	3	3	3	3	3	NA	NA	NA	3	3	3	3	3	3	3	3	NA	NA	3	3	3	2	3	3	3	3	3	NA	3	3	2	2	2	2	2	3	3	3	3	2	2	2	2	2
4 raters, 48 feet	Modified	Ranson et all., 2023	LSBU_0101	3	3	3	3	3	3	NA	NA	NA	NA	3	3	3	3	3	3	3	3	NA	NA	3	3	2	3	3	3	3	3	3	NA	3	3	2	3	3	3	3	3	3	3	3	3	3	3	3	3
4 raters, 48 feet	Modified	Ranson et all., 2023	LSBU_0102	3	3	3	3	3	3	NA	NA	NA	NA	3	3	3	3	3	3	3	3	NA	NA	3	3	3	3	3	3	3	3	3	NA	3	3	3	3	3	3	3	3	3	3	3	3	3	3	3	3
4 raters, 48 feet	Modified	Ranson et all., 2023	LSBU_0103	3	3	3	3	3	3	NA	NA	NA	NA	3	3	3	3	3	3	3	3	3	NA	3	3	2	2	2	2	3	3	3	3	3	2	2	2	2	2	2	3	3	3	3	2	2	2	2	2
4 raters, 48 feet	Modified	Ranson et all., 2023	LSBU_0104	3	3	3	3	3	3	NA	NA	NA	NA	3	3	3	3	3	3	3	3	NA	NA	3	3	3	3	3	3	3	3	3	NA	3	3	3	2	2	2	3	3	3	3	3	3	2	2	2	2
4 raters, 48 feet	Modified	Ranson et all., 2023	LSBU_0106	3	3	3	3	3	3	NA	NA	NA	NA	3	3	3	3	3	3	3	3	NA	NA	3	3	3	2	3	3	3	3	3	NA	3	3	3	3	3	3	3	3	3	3	3	3	3	3	3	3
4 raters, 48 feet	Modified	Ranson et all., 2023	LSBU_0108	3	3	3	3	3	3	NA	NA	NA	NA	3	3	3	3	3	3	3	3	NA	NA	3	3	3	3	2	2	3	3	3	NA	3	3	2	3	2	2	2	3	3	3	3	3	3	2	2	2
4 raters, 48 feet	Modified	Ranson et all., 2023	LSBU_0110	3	3	3	3	3	3	NA	NA	NA	NA	3	3	3	3	3	3	3	3	NA	NA	4	4	3	2	2	3	3	3	3	NA	4	3	2	2	2	2	2	3	3	3	3	3	2	2	2	2
4 raters, 48 feet	Modified	Ranson et all., 2023	LSBU_0112	5	5	5	3	3	3	NA	NA	NA	NA	5	5	5	5	3	3	3	3	3	NA	5	5	5	5	2	2	3	3	3	3	5	5	3	2	2	2	2	2	3	3	3	3	3	3	2	2
4 raters, 48 feet	Modified	Ranson et all., 2023	LSBU_0115	3	3	3	3	3	3	3	NA	NA	NA	3	3	3	3	3	3	3	3	3	NA	3	3	2	2	2	2	3	3	3	3	3	3	3	3	3	3	3	3	3	3	3	3	3	3	3	3
4 raters, 48 feet	Modified	Ranson et all., 2023	LSBU_0121	3	3	3	3	3	3	NA	NA	NA	NA	3	3	3	3	3	3	3	3	NA	NA	3	3	2	3	3	3	3	3	3	NA	3	2	2	2	2	2	2	2	3	3	3	3	2	2	2	2
4 raters, 48 feet	Modified	Ranson et all., 2023	LSBU_0126	3	3	3	3	3	3	NA	NA	NA	NA	3	3	3	3	3	3	3	3	NA	NA	3	3	3	3	3	3	3	3	3	NA	3	3	3	3	2	3	3	3	3	3	3	3	3	3	3	3
4 raters, 48 feet	Modified	Ranson et all., 2023	LSBU_0127	3	3	3	3	3	3	NA	NA	NA	NA	3	3	3	3	4	4	3	3	NA	NA	3	3	3	3	3	2	4	4	3	NA	4	3	3	3	3	3	3	4	4	3	3	3	3	3	3	3
4 raters, 48 feet	Modified	Ranson et all., 2023	LSBU_0128	3	3	3	3	3	3	NA	NA	NA	NA	3	3	3	3	3	3	3	3	NA	NA	3	3	3	3	3	3	3	3	3	NA	3	3	3	2	2	2	3	3	3	3	3	3	2	2	2	2
4 raters, 48 feet	Modified	Ranson et all., 2023	LSBU_0130	3	3	3	3	3	3	NA	NA	NA	NA	3	3	3	3	3	3	3	3	NA	NA	3	3	2	2	2	3	3	3	3	NA	4	3	2	2	2	2	2	3	3	3	3	3	3	2	2	2
4 raters, 48 feet	Modified	Ranson et all., 2023	LSBU_0131	3	3	3	3	3	3	3	NA	NA	NA	3	3	3	3	3	3	3	3	NA	NA	3	3	3	2	3	3	2	3	3	NA	3	3	3	3	3	2	2	3	3	3	3	3	3	3	3	2
4 raters, 48 feet	Modified	Ranson et all., 2023	LSBU_0132	3	3	3	3	3	3	NA	NA	NA	NA	3	3	3	3	3	3	3	3	NA	NA	3	3	3	2	2	3	3	3	3	NA	3	3	2	2	2	2	2	3	3	3	3	3	2	2	2	2
4 raters, 48 feet	Modified	Ranson et all., 2023	LSBU_0133	3	3	3	3	3	3	NA	NA	NA	NA	3	3	3	3	3	3	3	3	NA	NA	3	3	3	3	3	3	3	3	3	NA	3	3	2	3	3	2	3	3	3	3	3	3	3	3	3	2
4 raters, 48 feet	Modified	Ranson et all., 2023	LSBU_0134	3	3	3	2	3	3	NA	NA	NA	NA	3	3	3	3	3	3	3	2	NA	NA	3	3	3	3	3	3	3	3	3	NA	3	3	3	3	3	3	3	3	3	3	3	3	3	3	3	3
4 raters, 48 feet	Modified	Ranson et all., 2023	LSBU_0137	3	3	3	3	3	3	NA	NA	NA	NA	3	3	3	2	3	3	3	3	NA	NA	3	3	3	3	3	3	3	3	3	NA	3	3	3	3	3	3	3	3	3	3	3	3	3	3	3	3
4 raters, 48 feet	Modified	Ranson et all., 2023	LSBU_0139	3	3	3	3	3	3	NA	NA	NA	NA	4	3	3	3	3	3	3	3	NA	NA	4	3	3	3	2	2	3	3	3	NA	3	3	2	2	2	2	2	3	3	3	3	3	2	2	2	2
4 raters, 48 feet	Modified	Ranson et all., 2023	LSBU_0140	3	3	3	3	3	3	NA	NA	NA	NA	3	3	3	3	3	3	3	3	NA	NA	3	3	3	2	3	3	3	3	3	NA	3	3	2	2	2	2	3	3	3	3	3	3	3	2	2	2
4 raters, 48 feet	Modified	Ranson et all., 2023	LSBU_0147	3	3	3	3	3	3	NA	NA	NA	NA	3	3	3	3	3	3	3	3	NA	NA	3	3	3	3	3	3	3	3	3	NA	3	3	2	2	2	2	3	3	3	3	3	3	3	3	3	3
4 raters, 48 feet	Modified	Ranson et all., 2023	LSBU_0149	3	3	3	3	3	3	3	NA	NA	NA	3	3	3	3	3	3	3	3	NA	NA	3	3	3	3	3	3	3	3	3	NA	3	3	3	3	3	3	3	4	3	3	3	3	3	3	3	3
4 raters, 48 feet	Modified	Ranson et all., 2023	LSBU_0151	5	5	5	3	3	3	NA	NA	NA	NA	5	5	5	5	3	3	3	3	NA	NA	5	5	5	3	3	3	3	3	3	NA	3	3	3	3	3	2	2	3	3	3	3	3	2	2	2	2
4 raters, 48 feet	Modified	Ranson et all., 2023	LSBU_0153	3	3	3	3	3	3	NA	NA	NA	NA	3	3	3	3	3	3	3	3	NA	NA	3	3	3	3	3	3	3	3	3	NA	3	3	3	3	3	3	3	3	3	3	3	3	3	3	3	3
4 raters, 48 feet	Modified	Ranson et all., 2023	LSBU_0155	3	3	3	3	3	3	NA	NA	NA	NA	3	3	3	3	3	3	3	3	NA	NA	3	3	3	3	3	3	3	3	3	NA	3	3	3	3	3	3	3	3	3	3	3	3	3	3	3	3
4 raters, 48 feet	Modified	Ranson et all., 2023	LSBU_0175	3	3	3	3	3	3	3	NA	NA	NA	3	3	3	3	3	3	3	3	NA	NA	3	3	3	3	3	3	3	3	3	NA	3	3	3	3	3	3	3	3	3	3	3	3	3	3	3	3
4 raters, 48 feet	Modified	Ranson et all., 2023	LSBU_0177	3	3	3	3	5	5	NA	NA	NA	NA	3	3	3	3	3	3	3	3	NA	NA	3	3	3	3	3	3	3	3	3	NA	3	3	3	3	3	3	3	3	3	3	3	3	3	3	3	3
4 raters, 48 feet	Modified	Ranson et all., 2023	LSBU_0179	3	3	3	3	3	3	NA	NA	NA	NA	3	3	3	3	3	3	3	3	NA	NA	3	3	2	2	2	3	3	3	3	NA	3	2	2	2	2	2	2	3	3	3	3	2	2	2	2	2
4 raters, 48 feet	Modified	Ranson et all., 2023	LSBU_0182	3	3	3	3	3	3	NA	NA	NA	NA	3	3	3	3	3	3	3	3	NA	NA	3	3	3	3	3	3	3	3	3	NA	3	3	3	3	2	3	3	3	3	3	3	3	3	3	2	2
4 raters, 48 feet	Modified	Group1	LSBU_0004	NA	3	3	3	3	3	NA	NA	NA	NA	3	4	2	2	2	2	4	3	NA	NA	4	3	2	2	2	2	2	2	2	NA	2	2	2	2	2	2	2	2	2	2	2	2	2	2	2	2
4 raters, 48 feet	Modified	Group1	LSBU_0005	5	5	5	5	2	2	3	NA	NA	NA	5	5	5	5	2	2	2	3	3	NA	5	5	5	5	2	2	2	2	2	NA	5	5	2	2	2	2	2	2	2	2	5	2	2	2	2	2
4 raters, 48 feet	Modified	Group1	LSBU_0007	2	2	2	2	2	2	NA	NA	NA	NA	2	2	2	2	2	2	2	NA	NA	NA	2	2	2	2	2	2	2	2	2	NA	2	2	2	2	2	2	2	2	2	2	2	2	2	2	2	2
4 raters, 48 feet	Modified	Group1	LSBU_0008	2	2	2	2	2	2	NA	NA	NA	NA	2	2	2	2	2	2	2	2	NA	NA	2	2	2	2	2	2	2	2	2	NA	2	2	2	2	2	2	2	2	2	2	2	2	2	2	2	2
4 raters, 48 feet	Modified	Group1	LSBU_0009	NA	2	2	2	2	2	2	NA	NA	NA	2	2	2	2	2	2	2	2	2	NA	2	2	2	2	2	2	2	2	2	2	3	3	2	2	2	2	2	2	3	3	3	3	3	2	2	2
4 raters, 48 feet	Modified	Group1	LSBU_0011	2	2	2	2	2	2	NA	NA	NA	NA	2	2	2	2	2	2	2	2	NA	NA	2	2	2	2	2	2	2	2	2	NA	2	2	2	2	2	2	2	2	2	2	2	2	2	2	2	2
4 raters, 48 feet	Modified	Group1	LSBU_0012	2	2	2	2	2	2	NA	NA	NA	NA	2	2	2	2	2	2	2	2	NA	NA	2	2	2	2	2	2	2	2	2	NA	2	2	2	2	2	2	2	2	2	2	2	2	2	2	2	2
4 raters, 48 feet	Modified	Group1	LSBU_0013	2	2	2	2	2	2	NA	NA	NA	NA	2	2	2	2	2	2	2	2	NA	NA	2	2	2	2	2	2	2	2	2	NA	2	2	2	2	2	2	2	2	2	2	2	2	2	2	2	2
4 raters, 48 feet	Modified	Group1	LSBU_0014	2	2	2	2	2	2	NA	NA	NA	NA	2	2	2	2	2	2	2	2	NA	NA	2	2	2	2	2	2	2	2	2	NA	2	2	2	2	2	2	2	2	2	2	4	2	2	2	2	2
4 raters, 48 feet	Modified	Group1	LSBU_0018	3	3	3	3	3	3	NA	NA	NA	NA	3	2	2	2	2	2	2	2	NA	NA	2	2	2	2	2	2	2	2	2	NA	2	2	2	2	2	2	2	2	2	2	2	2	2	2	2	2
4 raters, 48 feet	Modified	Group1	LSBU_0020	NA	2	2	2	2	2	2	NA	NA	NA	2	2	2	2	2	2	2	2	NA	NA	2	2	2	2	2	2	2	2	2	NA	2	2	2	2	2	2	2	2	2	2	2	2	2	2	2	2
4 raters, 48 feet	Modified	Group1	LSBU_0021	2	2	2	2	2	2	NA	NA	NA	NA	2	2	2	2	2	2	2	NA	NA	NA	2	2	2	2	2	2	2	2	2	NA	2	2	2	2	2	2	2	2	2	2	2	2	2	2	2	2
4 raters, 48 feet	Modified	Group1	LSBU_0022	2	2	2	2	2	2	NA	NA	NA	NA	2	2	2	2	2	2	2	2	NA	NA	2	2	2	2	2	2	2	2	2	NA	2	2	2	2	2	2	2	2	2	2	2	2	2	2	2	2
4 raters, 48 feet	Modified	Group1	LSBU_0026	2	2	2	2	2	2	NA	NA	NA	NA	2	2	2	2	2	2	2	2	NA	NA	2	2	2	2	2	2	2	2	2	NA	2	2	2	2	2	2	2	2	2	2	2	2	2	2	2	2
4 raters, 48 feet	Modified	Group1	LSBU_0028	4	4	4	2	2	2	NA	NA	NA	NA	4	4	2	2	2	2	2	2	NA	NA	2	2	2	2	2	2	2	2	2	NA	2	2	2	2	2	2	2	2	2	2	2	2	2	2	2	2
4 raters, 48 feet	Modified	Group1	LSBU_0033	2	2	2	2	2	2	2	NA	NA	NA	2	2	2	2	2	2	2	2	NA	NA	2	2	2	2	2	2	2	2	2	NA	2	2	2	2	2	2	2	2	2	2	2	2	2	2	2	2
4 raters, 48 feet	Modified	Group1	LSBU_0034	2	2	2	2	2	2	2	NA	NA	NA	2	2	2	2	2	2	2	2	NA	NA	2	2	2	2	2	2	2	2	2	2	2	2	2	2	2	2	2	2	2	2	2	2	2	2	2	2
4 raters, 48 feet	Modified	Group1	LSBU_0100	NA	2	2	2	NA	2	NA	NA	NA	NA	2	2	2	2	2	2	2	2	NA	NA	2	2	2	2	2	2	2	2	2	NA	2	2	2	2	2	2	2	2	2	2	2	2	2	2	2	2
4 raters, 48 feet	Modified	Group1	LSBU_0101	2	2	2	2	2	2	2	NA	NA	NA	2	2	2	2	2	2	2	2	NA	NA	2	2	2	2	2	2	2	2	2	NA	2	2	2	2	2	2	2	2	2	2	2	2	2	2	2	2
4 raters, 48 feet	Modified	Group1	LSBU_0102	3	3	3	3	3	3	3	NA	NA	NA	3	3	2	2	2	2	3	3	NA	NA	3	2	2	2	2	2	2	2	3	NA	3	2	2	2	2	2	2	2	2	3	2	2	2	2	2	2
4 raters, 48 feet	Modified	Group1	LSBU_0103	2	2	2	2	2	2	2	NA	NA	NA	2	2	2	2	2	2	2	2	NA	NA	2	2	2	2	2	2	2	2	2	NA	2	2	2	2	2	2	2	2	2	2	2	2	2	2	2	2
4 raters, 48 feet	Modified	Group1	LSBU_0104	2	2	2	2	2	2	NA	NA	NA	NA	2	2	2	2	2	2	2	2	NA	NA	2	2	2	2	2	2	2	2	2	NA	2	2	2	2	2	2	2	2	2	2	2	2	2	2	2	2
4 raters, 48 feet	Modified	Group1	LSBU_0106	1	1	1	1	NA	1	3	NA	NA	NA	1	1	2	2	1	1	1	NA	NA	NA	1	1	2	2	1	2	2	1	1	NA	1	1	2	2	1	2	2	2	1	NA	1	1	2	2	1	2
4 raters, 48 feet	Modified	Group1	LSBU_0108	3	3	3	3	3	3	NA	NA	NA	NA	3	2	2	2	2	2	2	2	NA	NA	2	2	2	2	2	2	2	2	2	NA	2	2	2	2	2	2	2	2	2	2	2	2	2	2	2	2
4 raters, 48 feet	Modified	Group1	LSBU_0110	3	4	4	3	4	3	NA	NA	NA	NA	4	4	4	2	2	4	3	3	NA	NA	3	4	2	2	2	2	2	3	3	NA	4	2	2	2	2	2	2	2	3	NA	3	2	2	2	2	2
4 raters, 48 feet	Modified	Group1	LSBU_0112	5	5	5	5	3	3	3	NA	NA	NA	5	5	5	5	2	2	3	4	4	NA	5	5	5	5	2	2	2	2	4	4	5	4	3	3	2	2	2	2	2	4	4	4	3	4	3	2
4 raters, 48 feet	Modified	Group1	LSBU_0115	3	3	3	3	3	3	NA	NA	NA	NA	3	3	3	2	2	2	2	2	NA	NA	3	3	2	2	2	2	2	2	4	NA	3	2	2	2	2	2	2	2	2	2	2	2	2	2	2	2
4 raters, 48 feet	Modified	Group1	LSBU_0121	NA	3	3	3	NA	3	NA	NA	NA	NA	3	3	2	2	2	2	3	3	NA	NA	3	2	2	2	2	2	2	2	3	NA	3	2	2	2	2	2	2	2	2	NA	4	2	2	2	2	2
4 raters, 48 feet	Modified	Group1	LSBU_0126	NA	3	3	3	NA	3	NA	NA	NA	NA	3	2	2	2	2	2	2	3	NA	NA	3	2	2	2	2	2	2	2	3	NA	3	2	2	2	2	2	2	2	2	3	2	2	4	2	2	2
4 raters, 48 feet	Modified	Group1	LSBU_0127	3	3	3	3	3	3	NA	NA	NA	NA	3	2	2	2	2	2	3	3	NA	NA	3	2	2	2	2	2	2	2	2	NA	4	3	2	2	2	2	2	2	2	3	2	3	3	2	2	2
4 raters, 48 feet	Modified	Group1	LSBU_0128	3	4	3	3	3	3	NA	NA	NA	NA	3	2	2	2	2	2	2	3	NA	NA	3	2	2	2	2	2	2	2	2	NA	3	2	2	2	2	2	2	2	2	2	2	2	2	2	2	2
4 raters, 48 feet	Modified	Group1	LSBU_0130	NA	3	3	3	NA	3	NA	NA	NA	NA	3	2	2	2	2	2	2	NA	NA	NA	2	2	2	2	2	2	2	2	3	NA	2	2	2	2	2	2	2	2	2	3	2	2	2	2	2	2
4 raters, 48 feet	Modified	Group1	LSBU_0131	2	2	2	2	2	2	NA	NA	NA	NA	2	2	2	2	2	2	2	2	NA	NA	2	2	2	2	2	2	2	2	2	NA	2	2	2	2	2	2	2	2	2	2	2	2	2	2	2	2
4 raters, 48 feet	Modified	Group1	LSBU_0132	3	4	4	3	NA	NA	NA	NA	NA	NA	4	3	3	3	3	3	3	3	NA	NA	3	4	2	2	2	2	2	3	3	NA	3	2	2	2	2	2	2	2	3	3	3	2	2	2	2	2
4 raters, 48 feet	Modified	Group1	LSBU_0133	2	2	2	2	2	2	NA	NA	NA	NA	2	2	2	2	2	2	2	2	NA	NA	2	2	2	2	2	2	2	2	2	NA	2	2	2	2	2	2	2	2	2	2	2	2	2	2	2	2
4 raters, 48 feet	Modified	Group1	LSBU_0134	2	2	2	2	NA	2	NA	NA	NA	NA	2	2	2	2	2	2	2	2	NA	NA	2	2	2	2	2	2	2	2	2	NA	2	2	2	2	2	2	2	2	2	2	2	2	2	2	2	2
4 raters, 48 feet	Modified	Group1	LSBU_0137	NA	2	2	2	2	2	NA	NA	NA	NA	NA	2	2	2	2	2	2	2	NA	NA	2	2	2	2	2	2	2	2	2	NA	2	4	2	2	2	2	2	2	2	2	2	2	2	2	2	2
4 raters, 48 feet	Modified	Group1	LSBU_0139	3	3	3	NA	3	3	NA	NA	NA	NA	2	2	2	2	2	2	2	NA	NA	NA	2	2	2	2	2	2	2	2	NA	NA	2	2	2	2	2	2	2	2	2	NA	2	2	2	2	2	2
4 raters, 48 feet	Modified	Group1	LSBU_0140	3	3	3	3	3	3	NA	NA	NA	NA	3	2	2	2	2	2	3	3	NA	NA	3	2	2	2	2	2	2	2	3	NA	2	2	2	2	2	2	2	2	2	3	2	2	2	2	2	2
4 raters, 48 feet	Modified	Group1	LSBU_0147	NA	3	3	3	3	3	NA	NA	NA	NA	3	2	2	2	2	2	3	3	NA	NA	3	2	2	2	2	2	2	3	3	NA	3	2	2	2	2	2	2	2	3	3	3	2	2	2	2	2
4 raters, 48 feet	Modified	Group1	LSBU_0149	2	2	2	2	2	2	NA	NA	NA	NA	2	2	2	2	2	2	2	2	NA	NA	2	2	2	2	2	2	2	2	2	NA	2	2	2	2	2	2	2	2	2	NA	2	2	2	2	2	2
4 raters, 48 feet	Modified	Group1	LSBU_0151	5	5	5	5	3	3	3	NA	NA	NA	5	5	5	5	2	2	2	3	NA	NA	3	2	2	2	2	2	2	2	3	NA	2	2	2	2	2	2	2	2	2	3	2	2	2	2	2	2
4 raters, 48 feet	Modified	Group1	LSBU_0153	NA	3	3	3	3	3	NA	NA	NA	NA	3	2	2	2	2	2	2	3	NA	NA	3	2	2	2	2	2	2	2	2	NA	2	2	2	2	2	2	2	2	2	2	2	2	2	2	2	2
4 raters, 48 feet	Modified	Group1	LSBU_0155	NA	3	3	3	NA	3	NA	NA	NA	NA	3	2	2	2	2	2	3	3	NA	NA	2	2	2	2	2	2	2	2	2	NA	2	2	2	2	2	2	2	2	2	NA	2	2	2	2	2	2
4 raters, 48 feet	Modified	Group1	LSBU_0175	NA	3	3	3	3	3	NA	NA	NA	NA	3	3	3	2	3	3	3	3	NA	NA	3	3	3	3	3	3	3	3	3	NA	3	3	3	3	3	3	3	3	3	3	3	3	3	3	3	3
4 raters, 48 feet	Modified	Group1	LSBU_0177	NA	2	2	2	2	2	NA	NA	NA	NA	2	2	2	2	2	2	2	2	NA	NA	2	4	4	4	2	2	2	2	2	NA	2	2	2	2	2	2	2	2	2	NA	2	2	2	2	2	2
4 raters, 48 feet	Modified	Group1	LSBU_0179	2	2	2	2	2	2	NA	NA	NA	NA	2	2	2	2	2	2	2	NA	NA	NA	2	2	2	2	2	2	2	2	2	NA	2	2	2	2	2	2	2	2	2	2	2	2	2	2	2	2
4 raters, 48 feet	Modified	Group1	LSBU_0182	3	3	3	3	3	3	NA	NA	NA	NA	3	2	2	2	2	2	3	NA	NA	NA	3	2	2	2	2	2	2	2	3	NA	3	2	2	2	2	2	2	2	2	NA	2	2	2	2	2	2
4 raters, 48 feet	Modified	Group 3	LSBU_0004	NA	2	2	2	2	2	NA	NA	NA	NA	2	4	2	2	2	2	2	NA	NA	NA	2	4	2	2	2	2	2	2	2	NA	4	2	2	2	2	2	2	2	2	2	4	2	2	2	2	2
4 raters, 48 feet	Modified	Group 3	LSBU_0005	5	5	5	5	2	2	2	NA	NA	NA	5	5	5	5	2	2	2	2	NA	NA	5	5	5	2	2	2	2	2	2	NA	5	5	2	2	2	2	2	2	2	2	5	2	2	2	2	2
4 raters, 48 feet	Modified	Group 3	LSBU_0007	2	2	2	2	2	2	NA	NA	NA	NA	2	2	2	2	2	2	2	2	NA	NA	2	2	2	2	2	2	2	2	2	NA	2	4	2	2	2	2	2	2	2	2	2	2	2	2	2	2
4 raters, 48 feet	Modified	Group 3	LSBU_0008	2	2	2	2	2	2	2	NA	NA	NA	2	2	2	2	2	2	2	NA	NA	NA	2	2	2	2	2	2	2	2	2	NA	2	2	2	2	2	2	2	2	2	NA	2	2	2	2	2	2
4 raters, 48 feet	Modified	Group 3	LSBU_0009	2	2	2	NA	2	2	NA	NA	NA	NA	2	2	2	2	2	2	2	2	NA	NA	2	2	2	2	2	2	2	2	2	NA	4	2	2	2	2	2	2	2	4	4	4	4	2	2	2	2
4 raters, 48 feet	Modified	Group 3	LSBU_0011	2	2	2	NA	2	2	NA	NA	NA	NA	4	4	2	2	2	2	2	NA	NA	NA	2	2	2	2	2	2	2	2	2	NA	2	2	2	2	2	2	2	2	2	2	2	2	2	2	2	2
4 raters, 48 feet	Modified	Group 3	LSBU_0012	2	2	2	2	2	2	NA	NA	NA	NA	2	2	2	2	2	2	2	2	NA	NA	2	2	2	2	2	4	2	4	2	NA	2	2	2	2	2	2	2	2	2	2	2	2	2	2	2	2
4 raters, 48 feet	Modified	Group 3	LSBU_0013	NA	2	2	2	2	2	2	NA	NA	NA	2	2	2	2	2	4	2	2	NA	NA	2	2	2	2	2	2	2	2	2	NA	2	2	2	2	2	2	2	2	2	2	2	2	2	2	2	2
4 raters, 48 feet	Modified	Group 3	LSBU_0014	2	2	2	2	2	2	NA	NA	NA	NA	2	2	2	2	2	2	2	NA	NA	NA	4	4	4	2	2	2	2	2	2	NA	4	2	4	2	2	2	2	2	2	2	4	4	2	2	2	2
4 raters, 48 feet	Modified	Group 3	LSBU_0018	2	2	2	2	2	2	NA	NA	NA	NA	2	2	2	2	2	2	2	NA	NA	NA	2	2	2	2	2	2	2	2	2	NA	2	2	2	2	2	2	2	2	2	2	2	2	2	2	2	2
4 raters, 48 feet	Modified	Group 3	LSBU_0020	NA	2	2	2	2	2	NA	NA	NA	NA	2	2	2	2	2	2	2	2	NA	NA	2	2	2	2	2	2	2	2	2	NA	2	2	2	2	2	2	2	2	2	2	2	2	4	2	2	2
4 raters, 48 feet	Modified	Group 3	LSBU_0021	2	2	2	2	2	2	NA	NA	NA	NA	2	2	2	2	2	2	2	NA	NA	NA	4	4	2	4	4	4	2	2	2	NA	4	4	2	2	2	2	2	2	2	2	4	2	2	2	2	2
4 raters, 48 feet	Modified	Group 3	LSBU_0022	2	2	2	2	2	2	NA	NA	NA	NA	2	4	2	2	2	2	2	2	NA	NA	2	2	2	2	2	2	2	2	2	NA	2	2	2	2	2	2	2	2	2	2	2	2	2	2	2	2
4 raters, 48 feet	Modified	Group 3	LSBU_0026	NA	2	2	2	4	2	NA	NA	NA	NA	2	2	4	4	4	2	2	2	NA	NA	2	4	2	4	2	2	4	4	2	NA	4	2	2	4	2	2	2	2	2	4	2	2	2	2	2	2
4 raters, 48 feet	Modified	Group 3	LSBU_0028	NA	4	4	2	2	2	NA	NA	NA	NA	4	4	2	2	2	2	2	2	NA	NA	4	2	2	2	2	2	2	2	2	NA	2	2	2	2	2	2	2	2	2	2	2	2	2	2	2	2
4 raters, 48 feet	Modified	Group 3	LSBU_0033	2	2	2	2	2	4	NA	NA	NA	NA	2	2	2	2	4	4	4	2	NA	NA	2	2	4	4	4	2	2	2	4	NA	2	4	4	4	4	2	2	2	4	NA	2	2	4	2	2	2
4 raters, 48 feet	Modified	Group 3	LSBU_0034	2	2	2	2	2	2	2	NA	NA	NA	2	2	2	2	2	2	2	2	NA	NA	2	2	2	2	2	2	4	2	2	NA	2	2	2	4	4	4	2	2	2	2	2	2	4	2	2	4
4 raters, 48 feet	Modified	Group 3	LSBU_0100	NA	2	2	2	NA	2	2	NA	NA	NA	2	2	2	2	2	2	2	2	NA	NA	2	2	2	2	2	2	2	2	2	NA	2	2	2	2	2	2	2	2	2	2	2	2	2	2	2	2
4 raters, 48 feet	Modified	Group 3	LSBU_0101	NA	2	2	NA	2	2	NA	NA	NA	NA	2	2	2	2	2	2	4	NA	NA	NA	2	2	2	2	2	2	2	2	2	NA	2	2	2	2	2	2	2	2	2	2	2	2	2	2	2	2
4 raters, 48 feet	Modified	Group 3	LSBU_0102	4	4	4	2	2	2	NA	NA	NA	NA	4	4	2	2	2	2	2	2	NA	NA	4	2	2	2	2	2	2	4	2	NA	2	2	4	2	2	2	2	2	2	2	2	2	2	2	2	2
4 raters, 48 feet	Modified	Group 3	LSBU_0103	2	2	2	2	2	NA	NA	NA	NA	NA	2	2	2	2	2	2	2	NA	NA	NA	2	2	2	2	2	2	2	2	2	NA	2	2	2	4	2	2	2	2	2	NA	2	2	2	4	2	2
4 raters, 48 feet	Modified	Group 3	LSBU_0104	NA	2	2	2	2	2	NA	NA	NA	NA	NA	2	2	2	2	2	2	2	NA	NA	2	2	2	2	2	2	2	2	2	NA	2	2	2	2	2	2	2	2	2	NA	2	2	2	2	2	2
4 raters, 48 feet	Modified	Group 3	LSBU_0106	NA	2	2	2	NA	2	NA	NA	NA	NA	2	2	2	2	2	2	2	2	NA	NA	2	2	2	2	2	2	2	2	2	NA	2	2	2	2	2	2	2	2	2	NA	2	2	2	2	2	2
4 raters, 48 feet	Modified	Group 3	LSBU_0108	2	2	2	2	2	2	NA	NA	NA	NA	2	2	2	2	2	2	2	2	NA	NA	2	2	2	2	2	2	2	2	2	NA	2	2	2	2	2	2	2	2	2	NA	2	2	2	2	2	2
4 raters, 48 feet	Modified	Group 3	LSBU_0110	NA	4	4	4	NA	2	2	NA	NA	NA	2	4	4	4	2	4	4	4	NA	NA	4	4	4	2	2	2	2	2	2	NA	2	4	2	2	2	2	2	2	2	2	2	2	2	2	2	2
4 raters, 48 feet	Modified	Group 3	LSBU_0112	5	5	5	1	2	2	NA	NA	NA	5	5	5	2	2	2	2	2	2	2	4	5	5	4	2	2	2	2	2	2	4	4	4	2	2	2	2	2	2	2	4	4	4	3	3	3	2
4 raters, 48 feet	Modified	Group 3	LSBU_0115	NA	2	2	2	2	2	NA	NA	NA	NA	2	2	2	2	2	2	2	NA	NA	NA	2	2	2	2	2	2	2	2	NA	NA	2	2	2	2	2	2	2	2	2	2	2	2	2	2	2	2
4 raters, 48 feet	Modified	Group 3	LSBU_0121	NA	2	2	2	2	2	NA	NA	NA	NA	2	2	2	2	2	2	2	2	NA	NA	2	2	2	2	2	2	2	2	2	NA	2	2	2	2	2	2	2	2	2	NA	2	2	2	2	2	2
4 raters, 48 feet	Modified	Group 3	LSBU_0126	NA	2	2	2	2	2	2	NA	NA	NA	2	2	2	2	2	2	2	2	NA	NA	2	2	2	2	2	2	2	2	2	NA	2	2	2	4	2	2	2	2	2	2	2	2	4	2	2	2
4 raters, 48 feet	Modified	Group 3	LSBU_0127	2	2	4	2	2	2	2	NA	NA	NA	4	4	4	2	4	4	2	2	NA	NA	4	4	4	4	2	4	2	2	2	NA	4	4	2	4	2	2	2	2	2	4	2	4	2	2	2	2
4 raters, 48 feet	Modified	Group 3	LSBU_0128	NA	2	2	2	2	2	2	NA	NA	NA	2	2	2	2	2	2	2	2	NA	NA	2	2	2	2	2	2	2	2	2	NA	2	2	2	2	2	2	2	2	2	2	2	2	2	2	2	2
4 raters, 48 feet	Modified	Group 3	LSBU_0130	2	2	2	2	2	2	NA	NA	NA	NA	2	2	2	2	2	2	2	2	NA	NA	4	4	2	2	2	2	2	2	2	NA	4	4	2	2	2	2	2	2	2	2	4	4	2	2	2	2
4 raters, 48 feet	Modified	Group 3	LSBU_0131	2	2	2	2	2	2	NA	NA	NA	NA	2	2	2	2	2	2	2	2	NA	NA	2	2	2	2	2	2	2	2	2	2	2	2	2	2	2	2	2	2	2	2	2	2	2	2	2	2
4 raters, 48 feet	Modified	Group 3	LSBU_0132	2	4	4	2	2	2	NA	NA	NA	NA	4	2	2	4	2	2	2	2	NA	NA	4	2	2	4	2	2	2	2	2	NA	4	4	4	4	2	2	2	2	2	2	4	4	2	2	2	2
4 raters, 48 feet	Modified	Group 3	LSBU_0133	2	2	2	2	2	2	NA	NA	NA	NA	2	2	2	2	2	2	2	2	NA	NA	2	2	2	2	2	2	2	2	2	NA	2	2	2	2	2	2	2	2	2	2	2	2	2	2	2	2
4 raters, 48 feet	Modified	Group 3	LSBU_0134	2	2	2	2	2	2	NA	NA	NA	NA	2	2	2	2	2	2	2	NA	NA	NA	2	2	2	2	2	2	2	2	2	NA	2	2	2	2	2	2	2	2	2	2	4	2	2	2	2	2
4 raters, 48 feet	Modified	Group 3	LSBU_0137	2	2	2	2	2	2	2	NA	NA	NA	2	2	2	2	2	2	2	NA	NA	NA	2	2	2	2	2	2	2	2	NA	NA	2	2	2	2	2	2	2	2	NA	NA	2	4	2	2	2	2
4 raters, 48 feet	Modified	Group 3	LSBU_0139	NA	2	2	2	2	2	NA	NA	NA	NA	2	4	2	2	2	2	2	2	NA	NA	4	2	2	2	2	2	2	2	2	NA	2	2	2	2	2	2	2	2	2	NA	2	2	2	2	2	2
4 raters, 48 feet	Modified	Group 3	LSBU_0140	2	2	2	2	2	2	NA	NA	NA	NA	2	2	2	2	2	2	2	NA	NA	NA	2	2	2	2	2	2	2	2	NA	NA	2	2	2	4	2	2	2	2	2	NA	2	2	2	4	2	2
4 raters, 48 feet	Modified	Group 3	LSBU_0147	2	2	2	2	2	2	NA	NA	NA	NA	2	2	2	2	2	2	2	NA	NA	NA	2	2	2	2	2	2	2	2	NA	NA	2	2	2	2	2	2	2	2	2	2	2	2	2	2	2	2
4 raters, 48 feet	Modified	Group 3	LSBU_0149	NA	2	2	2	2	2	NA	NA	NA	NA	2	2	2	2	2	2	2	2	NA	NA	2	2	4	2	2	2	2	2	2	NA	2	2	2	2	2	2	2	2	2	2	2	2	2	2	2	2
4 raters, 48 feet	Modified	Group 3	LSBU_0151	5	5	5	2	2	2	NA	NA	NA	NA	5	5	5	2	2	2	2	NA	NA	NA	5	2	2	2	2	2	2	2	NA	NA	2	2	2	2	2	2	2	2	NA	NA	2	2	2	2	2	2
4 raters, 48 feet	Modified	Group 3	LSBU_0153	2	4	4	2	2	2	NA	NA	NA	NA	4	4	2	2	2	2	2	NA	NA	NA	4	4	2	2	2	2	2	2	2	2	4	4	2	2	2	2	2	2	2	NA	4	4	2	2	2	2
4 raters, 48 feet	Modified	Group 3	LSBU_0155	NA	2	2	2	2	2	2	NA	NA	NA	2	2	2	2	2	2	2	NA	NA	NA	2	2	2	2	2	2	2	2	2	NA	4	4	2	2	2	2	2	2	2	NA	2	2	2	2	2	2
4 raters, 48 feet	Modified	Group 3	LSBU_0175	NA	2	2	2	2	2	2	NA	NA	NA	NA	2	3	3	2	2	2	2	NA	NA	2	2	3	3	3	3	2	2	2	NA	2	3	2	3	3	3	2	2	2	2	2	2	2	2	2	2
4 raters, 48 feet	Modified	Group 3	LSBU_0177	NA	2	2	2	NA	NA	NA	NA	NA	NA	2	2	2	2	2	2	2	2	NA	NA	2	4	4	2	2	2	2	2	2	NA	2	2	2	2	2	2	2	2	2	NA	2	2	2	2	2	2
4 raters, 48 feet	Modified	Group 3	LSBU_0179	NA	2	2	2	2	2	NA	NA	NA	NA	2	2	2	2	2	2	2	NA	NA	NA	2	2	2	2	2	2	2	2	2	NA	2	2	2	2	2	2	2	2	2	2	2	2	2	2	2	2
4 raters, 48 feet	Modified	Group 3	LSBU_0182	2	2	2	2	2	2	NA	NA	NA	NA	2	2	2	2	2	2	2	2	NA	NA	2	2	2	2	2	2	2	2	2	NA	2	2	2	2	2	2	2	2	2	2	2	2	2	2	2	2
4 raters, 48 feet	Modified	Group 2	LSBU_0004	NA	3	3	3	3	3	NA	NA	NA	NA	NA	3	3	2	2	2	3	NA	NA	NA	3	2	2	2	2	2	2	3	NA	NA	3	2	2	2	2	2	2	2	2	NA	3	2	2	2	2	2
4 raters, 48 feet	Modified	Group 2	LSBU_0005	5	5	5	5	2	2	2	NA	NA	NA	5	5	5	5	2	2	2	2	NA	NA	5	5	5	2	2	2	2	2	2	NA	5	5	2	2	2	2	2	2	2	2	4	3	2	2	2	2
4 raters, 48 feet	Modified	Group 2	LSBU_0007	2	2	2	2	2	2	NA	NA	NA	NA	2	2	2	2	2	2	2	NA	NA	NA	2	2	2	2	2	2	2	2	NA	NA	2	2	2	4	2	2	2	2	2	NA	2	2	2	2	2	2
4 raters, 48 feet	Modified	Group 2	LSBU_0008	2	2	2	2	2	2	NA	NA	NA	NA	2	2	2	2	2	2	2	NA	NA	NA	2	2	2	2	2	2	2	2	2	NA	2	2	2	2	2	2	2	2	2	NA	2	2	2	2	2	2
4 raters, 48 feet	Modified	Group 2	LSBU_0009	NA	3	3	NA	3	3	NA	NA	NA	NA	3	3	3	3	3	3	3	3	NA	NA	3	3	2	2	2	2	3	3	3	NA	3	3	2	2	2	2	2	2	3	NA	3	3	2	2	2	2
4 raters, 48 feet	Modified	Group 2	LSBU_0011	2	2	2	NA	2	NA	NA	NA	NA	NA	2	2	2	2	2	2	2	NA	NA	NA	2	2	2	2	2	2	2	2	NA	NA	2	2	2	2	2	2	2	2	2	2	2	2	2	2	2	2
4 raters, 48 feet	Modified	Group 2	LSBU_0012	2	2	2	2	2	2	NA	NA	NA	NA	2	2	2	2	2	2	2	NA	NA	NA	2	2	2	2	2	2	2	2	2	NA	2	2	2	2	2	2	2	2	2	2	2	2	2	2	2	2
4 raters, 48 feet	Modified	Group 2	LSBU_0013	2	2	2	2	2	2	NA	NA	NA	2	2	2	2	2	2	2	2	NA	NA	NA	2	2	2	2	2	2	2	2	2	NA	2	2	2	2	2	2	2	2	2	2	2	2	2	2	2	2
4 raters, 48 feet	Modified	Group 2	LSBU_0014	2	2	2	2	2	2	NA	NA	NA	NA	2	2	2	2	2	2	2	NA	NA	NA	2	2	2	2	2	2	2	2	NA	NA	2	2	2	2	2	2	2	2	2	2	2	2	2	2	2	2
4 raters, 48 feet	Modified	Group 2	LSBU_0018	2	2	2	2	2	2	NA	NA	NA	2	2	2	2	2	2	2	2	NA	NA	NA	2	2	2	2	2	2	2	2	2	NA	2	2	2	2	2	2	2	2	2	NA	2	2	2	2	2	2
4 raters, 48 feet	Modified	Group 2	LSBU_0020	NA	2	2	2	2	2	NA	NA	NA	NA	NA	2	2	2	2	2	2	2	NA	NA	2	2	2	2	2	2	2	2	2	NA	2	2	2	2	2	2	2	2	2	NA	2	2	2	2	2	2
4 raters, 48 feet	Modified	Group 2	LSBU_0021	2	2	2	NA	2	NA	NA	NA	NA	NA	2	2	2	2	3	3	2	NA	NA	NA	3	3	2	2	3	2	2	2	2	NA	2	3	3	3	3	2	2	2	2	NA	2	2	3	3	3	2
4 raters, 48 feet	Modified	Group 2	LSBU_0022	NA	2	2	2	2	2	NA	NA	NA	NA	2	2	2	2	2	2	2	NA	NA	NA	2	2	2	2	2	2	2	2	2	NA	2	2	2	2	2	2	2	2	2	NA	2	2	2	2	2	2
4 raters, 48 feet	Modified	Group 2	LSBU_0026	NA	2	2	2	2	2	NA	NA	NA	NA	2	2	2	2	2	2	2	2	NA	NA	2	2	2	2	2	2	2	2	NA	NA	2	2	2	2	2	2	2	2	2	NA	2	2	2	2	2	2
4 raters, 48 feet	Modified	Group 2	LSBU_0028	NA	2	2	NA	2	2	2	2	2	NA	NA	2	2	2	2	2	2	2	2	2	2	2	2	2	2	2	2	2	2	2	2	2	2	2	2	2	2	2	2	2	2	2	2	2	2	2
4 raters, 48 feet	Modified	Group 2	LSBU_0033	NA	2	2	2	NA	2	2	NA	NA	NA	NA	2	2	2	2	2	2	2	NA	NA	2	2	2	2	2	2	2	2	2	NA	2	2	3	2	2	2	2	2	2	NA	2	2	2	2	2	2
4 raters, 48 feet	Modified	Group 2	LSBU_0034	2	2	2	2	2	2	NA	NA	NA	NA	2	2	2	2	2	3	2	2	NA	NA	2	3	2	2	2	2	2	2	2	2	3	3	3	3	4	3	3	3	2	2	3	4	3	3	3	3
4 raters, 48 feet	Modified	Group 2	LSBU_0100	NA	2	2	NA	2	NA	NA	NA	NA	NA	2	2	2	2	2	2	2	2	NA	NA	2	2	2	2	2	2	2	2	2	NA	2	2	2	2	2	2	2	2	2	2	2	2	2	2	2	2
4 raters, 48 feet	Modified	Group 2	LSBU_0101	NA	2	2	NA	2	2	2	NA	NA	NA	2	2	2	2	2	2	2	NA	NA	NA	2	2	2	2	2	2	2	2	2	NA	2	2	2	2	2	2	2	2	2	NA	2	2	2	2	2	2
4 raters, 48 feet	Modified	Group 2	LSBU_0102	NA	2	2	2	2	2	NA	NA	NA	NA	2	2	2	2	2	2	2	2	NA	NA	2	2	2	2	2	2	2	2	2	NA	2	2	2	2	2	2	2	2	2	NA	2	2	2	2	2	2
4 raters, 48 feet	Modified	Group 2	LSBU_0103	2	2	2	2	2	2	2	NA	NA	NA	2	2	2	2	2	2	2	NA	NA	NA	2	2	2	2	2	2	2	2	2	NA	2	2	2	2	2	2	2	2	2	2	2	2	2	2	2	2
4 raters, 48 feet	Modified	Group 2	LSBU_0104	NA	2	2	2	NA	2	2	NA	NA	NA	NA	2	2	2	2	2	2	NA	NA	NA	2	2	2	2	2	2	2	2	NA	NA	2	2	2	2	2	2	2	2	2	NA	2	2	2	2	2	2
4 raters, 48 feet	Modified	Group 2	LSBU_0106	NA	2	2	2	NA	2	NA	NA	NA	NA	NA	2	2	2	2	2	2	NA	NA	NA	2	2	2	2	2	2	2	2	2	NA	2	2	2	2	2	2	2	2	2	NA	2	2	2	2	2	2
4 raters, 48 feet	Modified	Group 2	LSBU_0108	NA	2	2	2	2	2	2	2	NA	NA	2	2	2	2	2	2	2	NA	NA	NA	2	2	2	2	2	2	2	2	2	NA	2	2	2	2	2	2	2	2	2	NA	2	2	2	2	2	2
4 raters, 48 feet	Modified	Group 2	LSBU_0110	NA	2	2	2	2	2	NA	NA	NA	NA	2	2	2	2	2	2	2	2	NA	NA	2	2	2	2	2	2	2	2	2	NA	2	2	2	2	2	2	2	2	2	NA	2	2	2	2	2	2
4 raters, 48 feet	Modified	Group 2	LSBU_0112	5	5	5	5	2	2	2	NA	NA	NA	5	5	5	5	2	2	2	2	2	NA	5	5	5	2	2	2	2	2	2	2	5	4	2	2	2	2	2	2	2	2	4	3	2	2	2	2
4 raters, 48 feet	Modified	Group 2	LSBU_0115	2	2	2	2	2	2	NA	NA	NA	NA	2	2	2	2	2	2	2	2	NA	NA	2	2	2	2	2	2	2	2	2	NA	2	2	2	2	2	2	2	2	2	2	2	2	2	2	2	2
4 raters, 48 feet	Modified	Group 2	LSBU_0121	NA	2	2	2	NA	2	2	NA	NA	NA	NA	2	2	2	2	2	2	2	NA	NA	2	2	2	2	2	2	2	2	2	NA	2	2	2	2	2	2	2	2	2	NA	2	2	2	2	2	2
4 raters, 48 feet	Modified	Group 2	LSBU_0126	NA	2	2	2	NA	2	NA	NA	NA	NA	NA	2	2	2	2	2	2	2	NA	NA	2	2	3	3	3	2	2	2	2	NA	2	2	3	3	3	3	3	3	2	2	2	2	3	2	2	3
4 raters, 48 feet	Modified	Group 2	LSBU_0127	NA	3	3	3	NA	2	NA	NA	NA	NA	4	4	3	3	4	4	3	3	NA	NA	4	3	4	3	3	3	3	3	3	NA	4	3	2	2	2	2	2	2	2	2	4	3	2	2	2	2
4 raters, 48 feet	Modified	Group 2	LSBU_0128	NA	2	2	2	NA	2	NA	NA	NA	NA	NA	2	2	2	2	2	2	NA	NA	NA	2	2	2	2	2	2	2	2	2	NA	2	2	2	2	2	2	2	2	2	2	2	2	2	2	2	2
4 raters, 48 feet	Modified	Group 2	LSBU_0130	NA	2	2	2	NA	2	NA	NA	NA	NA	2	2	2	2	2	2	2	2	NA	NA	2	2	2	2	2	2	2	2	2	NA	2	2	2	2	2	2	2	2	2	2	2	2	2	2	2	2
4 raters, 48 feet	Modified	Group 2	LSBU_0131	NA	2	2	2	2	2	NA	NA	NA	NA	2	2	2	2	2	2	2	NA	NA	NA	2	2	2	2	2	2	2	2	2	NA	2	2	2	2	2	2	2	2	2	2	2	2	2	2	2	2
4 raters, 48 feet	Modified	Group 2	LSBU_0132	NA	2	2	2	NA	2	NA	NA	NA	NA	2	2	2	2	2	2	2	2	NA	NA	2	2	2	2	2	2	2	2	2	NA	2	2	2	2	2	2	2	2	2	2	2	2	2	2	2	2
4 raters, 48 feet	Modified	Group 2	LSBU_0133	NA	2	2	NA	2	2	NA	NA	NA	NA	2	2	2	2	2	2	2	NA	NA	NA	2	2	2	2	2	2	2	2	2	NA	2	2	2	2	2	2	2	2	2	NA	2	2	2	2	2	2
4 raters, 48 feet	Modified	Group 2	LSBU_0134	NA	2	2	2	NA	2	NA	NA	NA	NA	NA	2	2	2	2	2	2	2	NA	NA	2	2	2	2	2	2	2	2	2	NA	2	2	2	2	2	2	2	2	2	2	2	2	2	2	2	2
4 raters, 48 feet	Modified	Group 2	LSBU_0137	NA	2	2	2	NA	2	NA	NA	NA	NA	NA	2	2	2	2	2	2	NA	NA	NA	2	2	2	2	2	2	2	2	2	NA	2	2	2	2	2	2	2	2	2	NA	2	2	2	2	2	2
4 raters, 48 feet	Modified	Group 2	LSBU_0139	2	2	2	NA	2	NA	NA	NA	NA	NA	2	2	2	2	2	2	2	NA	NA	NA	2	2	2	2	2	2	2	2	NA	NA	2	2	2	2	2	2	2	2	2	NA	2	2	2	2	2	2
4 raters, 48 feet	Modified	Group 2	LSBU_0140	NA	2	2	NA	2	2	NA	NA	NA	NA	2	2	2	2	2	2	2	NA	NA	NA	2	2	2	2	2	2	2	2	2	NA	2	2	2	2	2	2	2	2	2	NA	2	2	2	2	2	2
4 raters, 48 feet	Modified	Group 2	LSBU_0147	2	2	2	2	2	2	2	NA	NA	NA	2	2	2	2	2	2	2	NA	NA	NA	2	2	2	2	2	2	2	2	2	NA	2	2	2	2	2	2	2	2	2	2	2	2	2	2	2	2
4 raters, 48 feet	Modified	Group 2	LSBU_0149	NA	2	2	2	2	2	NA	NA	NA	NA	2	2	2	2	2	2	2	NA	NA	NA	2	2	2	2	2	2	2	2	2	NA	2	2	2	2	2	2	2	2	2	NA	2	2	2	2	2	2
4 raters, 48 feet	Modified	Group 2	LSBU_0151	5	5	5	5	2	2	NA	NA	NA	NA	5	5	5	5	2	2	2	2	NA	NA	2	2	2	2	2	2	2	2	2	NA	2	2	2	2	2	2	2	2	2	NA	2	2	2	2	2	2
4 raters, 48 feet	Modified	Group 2	LSBU_0153	NA	2	2	2	NA	2	NA	NA	NA	NA	NA	2	2	2	2	2	2	2	NA	NA	2	2	2	2	2	2	2	2	2	NA	2	2	2	2	2	2	2	2	2	NA	3	3	2	2	2	2
4 raters, 48 feet	Modified	Group 2	LSBU_0155	NA	2	2	2	NA	2	NA	NA	NA	NA	NA	2	2	2	2	2	2	2	NA	NA	2	2	2	2	2	2	2	2	2	NA	2	2	2	2	2	2	2	2	2	NA	2	2	2	2	2	2
4 raters, 48 feet	Modified	Group 2	LSBU_0175	NA	2	2	2	2	2	NA	NA	NA	NA	2	2	2	2	2	2	2	2	NA	NA	2	2	2	2	2	2	2	2	2	NA	2	2	2	2	2	2	2	2	2	NA	2	2	2	2	2	2
4 raters, 48 feet	Modified	Group 2	LSBU_0177	NA	2	2	2	NA	NA	NA	NA	NA	NA	2	2	2	2	2	2	2	2	NA	NA	2	2	2	2	2	2	2	2	2	NA	2	2	2	2	2	2	2	2	2	NA	2	2	2	2	2	2
4 raters, 48 feet	Modified	Group 2	LSBU_0179	2	2	2	2	2	2	NA	NA	NA	NA	2	2	2	2	2	2	2	2	NA	NA	2	2	2	2	2	2	2	2	2	NA	2	2	2	2	2	2	2	2	2	2	2	2	2	2	2	2
4 raters, 48 feet	Modified	Group 2	LSBU_0182	2	2	2	2	2	2	NA	NA	NA	NA	2	2	2	2	2	2	2	2	NA	NA	2	2	2	2	2	2	2	2	2	NA	2	2	2	2	2	2	2	2	2	2	2	2	2	2	2	2
3 raters, 62 feet	Modified	Ranson et all., 2023	LSBU_0004	4	4	3	3	3	3	NA	NA	NA	NA	4	4	3	3	3	3	3	3	NA	NA	4	3	3	2	3	3	3	3	3	NA	4	4	3	2	2	2	2	3	3	3	4	4	3	2	2	2
3 raters, 62 feet	Modified	Ranson et all., 2023	LSBU_0005	5	5	5	3	3	3	NA	NA	NA	NA	5	5	5	3	3	3	3	3	NA	NA	5	5	4	3	3	2	2	3	3	NA	5	4	3	3	3	2	2	2	3	3	4	3	2	2	2	2
3 raters, 62 feet	Modified	Ranson et all., 2023	LSBU_0007	3	3	3	3	3	3	NA	NA	NA	NA	3	3	3	3	3	3	3	3	NA	NA	3	3	3	3	2	3	3	3	3	NA	4	4	2	3	3	2	2	3	3	3	4	3	3	3	2	2
3 raters, 62 feet	Modified	Ranson et all., 2023	LSBU_0008	3	3	3	3	3	3	NA	NA	NA	NA	3	3	2	2	3	3	3	3	NA	NA	3	2	2	2	2	2	3	3	3	NA	3	3	2	2	2	2	2	3	3	3	3	3	3	2	2	2
3 raters, 62 feet	Modified	Ranson et all., 2023	LSBU_0009	3	3	3	3	3	3	NA	NA	NA	NA	3	3	3	3	3	3	3	3	NA	NA	3	3	3	3	2	3	3	3	3	NA	3	3	2	2	2	2	3	3	3	3	4	3	2	2	2	2
3 raters, 62 feet	Modified	Ranson et all., 2023	LSBU_0010	3	3	3	3	3	3	NA	NA	NA	NA	3	3	3	2	3	3	3	3	NA	NA	3	3	2	3	2	2	3	3	3	NA	4	3	2	2	2	2	2	3	3	3	4	3	3	2	2	3
3 raters, 62 feet	Modified	Ranson et all., 2023	LSBU_0011	3	3	3	3	3	3	NA	NA	NA	NA	4	4	3	3	3	3	3	3	NA	NA	3	3	2	2	2	3	3	3	3	NA	3	3	2	2	2	2	2	3	3	3	3	2	2	2	2	2
3 raters, 62 feet	Modified	Ranson et all., 2023	LSBU_0012	3	3	3	3	3	3	NA	NA	NA	NA	4	3	3	3	3	3	3	3	NA	NA	3	3	3	2	2	3	3	3	3	NA	3	3	2	2	2	2	2	3	3	3	3	3	2	2	2	2
3 raters, 62 feet	Modified	Ranson et all., 2023	LSBU_0013	3	3	4	3	3	3	NA	NA	NA	NA	3	3	3	3	3	4	3	3	NA	NA	3	3	2	2	2	3	3	3	3	NA	3	3	3	3	2	2	2	3	3	3	4	3	2	2	2	2
3 raters, 62 feet	Modified	Ranson et all., 2023	LSBU_0014	3	3	3	2	3	3	NA	NA	NA	NA	3	3	2	2	2	2	3	3	NA	NA	4	4	3	2	2	2	2	3	3	NA	4	3	3	3	2	2	2	2	3	3	4	4	3	2	2	2
3 raters, 62 feet	Modified	Ranson et all., 2023	LSBU_0018	3	3	3	3	3	3	NA	NA	NA	NA	3	3	3	3	3	3	3	2	NA	NA	3	3	3	3	3	3	3	3	3	NA	3	3	3	3	2	2	3	3	3	3	3	3	3	2	2	2
3 raters, 62 feet	Modified	Ranson et all., 2023	LSBU_0020	3	3	3	3	3	3	3	NA	NA	NA	3	3	3	3	3	3	3	3	NA	NA	3	3	3	3	3	3	3	3	3	NA	3	3	3	3	3	3	2	2	3	3	3	3	3	3	3	3
3 raters, 62 feet	Modified	Ranson et all., 2023	LSBU_0021	3	3	3	2	3	3	NA	NA	NA	NA	3	3	3	2	3	3	3	3	NA	NA	3	3	2	2	3	3	3	3	3	NA	3	3	3	3	3	2	2	3	3	3	3	3	3	3	3	2
3 raters, 62 feet	Modified	Ranson et all., 2023	LSBU_0022	3	3	3	3	3	3	NA	NA	NA	NA	3	3	3	3	3	3	3	3	NA	NA	3	3	3	3	3	3	3	3	3	NA	3	3	3	3	3	3	3	3	3	3	NA	3	3	3	3	3
3 raters, 62 feet	Modified	Ranson et all., 2023	LSBU_0026	3	3	3	3	3	3	NA	NA	NA	NA	3	3	3	3	4	4	3	3	NA	NA	3	3	3	3	3	3	3	3	3	NA	3	3	3	3	3	2	2	3	3	3	3	3	3	3	3	2
3 raters, 62 feet	Modified	Ranson et all., 2023	LSBU_0028	4	4	3	3	3	3	NA	NA	NA	NA	4	3	2	2	3	3	3	3	NA	NA	3	2	2	2	2	2	3	3	3	NA	3	2	2	2	2	2	2	3	3	3	3	2	2	2	2	2
3 raters, 62 feet	Modified	Ranson et all., 2023	LSBU_0031	3	3	3	3	3	3	NA	NA	NA	NA	3	3	3	2	2	3	3	3	NA	NA	3	3	2	2	2	2	2	3	3	NA	3	3	3	3	3	2	2	3	3	3	3	3	3	3	3	2
3 raters, 62 feet	Modified	Ranson et all., 2023	LSBU_0033	3	3	3	3	3	4	NA	NA	NA	NA	3	3	3	3	4	4	4	3	NA	NA	3	4	4	3	2	2	3	3	3	NA	3	4	4	4	2	2	2	3	3	3	3	3	3	2	2	2
3 raters, 62 feet	Modified	Ranson et all., 2023	LSBU_0034	3	3	3	3	3	3	3	NA	NA	NA	3	3	3	3	3	3	3	3	3	NA	3	3	2	3	3	2	2	3	3	3	3	3	3	3	3	3	3	3	2	3	3	3	3	3	3	3
3 raters, 62 feet	Modified	Ranson et all., 2023	LSBU_0100	3	3	3	3	3	3	3	NA	NA	NA	3	3	3	3	3	3	3	3	NA	NA	3	3	3	2	3	3	3	3	3	NA	3	3	2	2	2	2	2	3	3	3	3	2	2	2	2	2
3 raters, 62 feet	Modified	Ranson et all., 2023	LSBU_0101	3	3	3	3	3	3	NA	NA	NA	NA	3	3	3	3	3	3	3	3	NA	NA	3	3	2	3	3	3	3	3	3	NA	3	3	2	3	3	3	3	3	3	3	3	3	3	3	3	3
3 raters, 62 feet	Modified	Ranson et all., 2023	LSBU_0102	3	3	3	3	3	3	NA	NA	NA	NA	3	3	3	3	3	3	3	3	NA	NA	3	3	3	3	3	3	3	3	3	NA	3	3	3	3	3	3	3	3	3	3	3	3	3	3	3	3
3 raters, 62 feet	Modified	Ranson et all., 2023	LSBU_0103	3	3	3	3	3	3	NA	NA	NA	NA	3	3	3	3	3	3	3	3	3	NA	3	3	2	2	2	2	3	3	3	3	3	2	2	2	2	2	2	3	3	3	3	2	2	2	2	2
3 raters, 62 feet	Modified	Ranson et all., 2023	LSBU_0104	3	3	3	3	3	3	NA	NA	NA	NA	3	3	3	3	3	3	3	3	NA	NA	3	3	3	3	3	3	3	3	3	NA	3	3	3	2	2	2	3	3	3	3	3	3	2	2	2	2
3 raters, 62 feet	Modified	Ranson et all., 2023	LSBU_0105	3	3	3	3	3	3	NA	NA	NA	NA	3	3	3	2	2	3	3	3	NA	NA	3	3	3	2	2	2	2	3	3	NA	3	2	2	2	2	2	2	3	3	3	3	3	2	2	2	2
3 raters, 62 feet	Modified	Ranson et all., 2023	LSBU_0106	3	3	3	3	3	3	NA	NA	NA	NA	3	3	3	3	3	3	3	3	NA	NA	3	3	3	2	3	3	3	3	3	NA	3	3	3	3	3	3	3	3	3	3	3	3	3	3	3	3
3 raters, 62 feet	Modified	Ranson et all., 2023	LSBU_0107	3	3	3	3	3	3	NA	NA	NA	NA	3	3	3	2	2	3	3	3	NA	NA	3	3	3	2	2	2	3	3	3	NA	3	3	2	2	2	2	2	3	3	3	3	3	3	3	3	3
3 raters, 62 feet	Modified	Ranson et all., 2023	LSBU_0108	3	3	3	3	3	3	NA	NA	NA	NA	3	3	3	3	3	3	3	3	NA	NA	3	3	3	3	2	2	3	3	3	NA	3	3	2	3	2	2	2	3	3	3	3	3	3	2	2	2
3 raters, 62 feet	Modified	Ranson et all., 2023	LSBU_0109	3	3	3	3	3	3	NA	NA	NA	NA	3	3	3	3	3	3	3	3	NA	NA	3	3	3	3	3	3	3	3	3	NA	4	3	3	3	3	2	3	3	3	3	3	3	3	3	3	3
3 raters, 62 feet	Modified	Ranson et all., 2023	LSBU_0110	3	3	3	3	3	3	NA	NA	NA	NA	3	3	3	3	3	3	3	3	NA	NA	4	4	3	2	2	3	3	3	3	NA	4	3	2	2	2	2	2	3	3	3	3	3	2	2	2	2
3 raters, 62 feet	Modified	Ranson et all., 2023	LSBU_0111	3	3	3	3	3	3	3	NA	NA	NA	3	3	3	3	3	3	3	3	NA	NA	3	3	3	2	3	3	3	3	3	NA	3	3	3	3	3	3	3	3	3	3	3	3	3	3	3	3
3 raters, 62 feet	Modified	Ranson et all., 2023	LSBU_0112	5	5	5	3	3	3	NA	NA	NA	NA	5	5	5	5	3	3	3	3	3	NA	5	5	5	5	2	2	3	3	3	3	5	5	3	2	2	2	2	2	3	3	3	3	3	3	2	2
3 raters, 62 feet	Modified	Ranson et all., 2023	LSBU_0115	3	3	3	3	3	3	3	NA	NA	NA	3	3	3	3	3	3	3	3	3	NA	3	3	2	2	2	2	3	3	3	3	3	3	3	3	3	3	3	3	3	3	3	3	3	3	3	3
3 raters, 62 feet	Modified	Ranson et all., 2023	LSBU_0120	3	3	3	3	3	3	NA	NA	NA	NA	3	3	3	3	3	3	3	3	NA	NA	3	3	3	2	3	3	3	3	3	NA	3	3	3	2	2	2	2	3	3	3	3	3	3	2	2	2
3 raters, 62 feet	Modified	Ranson et all., 2023	LSBU_0121	3	3	3	3	3	3	NA	NA	NA	NA	3	3	3	3	3	3	3	3	NA	NA	3	3	2	3	3	3	3	3	3	NA	3	2	2	2	2	2	2	2	3	3	3	3	2	2	2	2
3 raters, 62 feet	Modified	Ranson et all., 2023	LSBU_0126	3	3	3	3	3	3	NA	NA	NA	NA	3	3	3	3	3	3	3	3	NA	NA	3	3	3	3	3	3	3	3	3	NA	3	3	3	3	2	3	3	3	3	3	3	3	3	3	3	3
3 raters, 62 feet	Modified	Ranson et all., 2023	LSBU_0127	3	3	3	3	3	3	NA	NA	NA	NA	3	3	3	3	4	4	3	3	NA	NA	3	3	3	3	3	2	4	4	3	NA	4	3	3	3	3	3	3	4	4	3	3	3	3	3	3	3
3 raters, 62 feet	Modified	Ranson et all., 2023	LSBU_0128	3	3	3	3	3	3	NA	NA	NA	NA	3	3	3	3	3	3	3	3	NA	NA	3	3	3	3	3	3	3	3	3	NA	3	3	3	2	2	2	3	3	3	3	3	3	2	2	2	2
3 raters, 62 feet	Modified	Ranson et all., 2023	LSBU_0130	3	3	3	3	3	3	NA	NA	NA	NA	3	3	3	3	3	3	3	3	NA	NA	3	3	2	2	2	3	3	3	3	NA	4	3	2	2	2	2	2	3	3	3	3	3	3	2	2	2
3 raters, 62 feet	Modified	Ranson et all., 2023	LSBU_0131	3	3	3	3	3	3	3	NA	NA	NA	3	3	3	3	3	3	3	3	NA	NA	3	3	3	2	3	3	2	3	3	NA	3	3	3	3	3	2	2	3	3	3	3	3	3	3	3	2
3 raters, 62 feet	Modified	Ranson et all., 2023	LSBU_0132	3	3	3	3	3	3	NA	NA	NA	NA	3	3	3	3	3	3	3	3	NA	NA	3	3	3	2	2	3	3	3	3	NA	3	3	2	2	2	2	2	3	3	3	3	3	2	2	2	2
3 raters, 62 feet	Modified	Ranson et all., 2023	LSBU_0133	3	3	3	3	3	3	NA	NA	NA	NA	3	3	3	3	3	3	3	3	NA	NA	3	3	3	3	3	3	3	3	3	NA	3	3	2	3	3	2	3	3	3	3	3	3	3	3	3	2
3 raters, 62 feet	Modified	Ranson et all., 2023	LSBU_0134	3	3	3	2	3	3	NA	NA	NA	NA	3	3	3	3	3	3	3	2	NA	NA	3	3	3	3	3	3	3	3	3	NA	3	3	3	3	3	3	3	3	3	3	3	3	3	3	3	3
3 raters, 62 feet	Modified	Ranson et all., 2023	LSBU_0137	3	3	3	3	3	3	NA	NA	NA	NA	3	3	3	2	3	3	3	3	NA	NA	3	3	3	3	3	3	3	3	3	NA	3	3	3	3	3	3	3	3	3	3	3	3	3	3	3	3
3 raters, 62 feet	Modified	Ranson et all., 2023	LSBU_0139	3	3	3	3	3	3	NA	NA	NA	NA	4	3	3	3	3	3	3	3	NA	NA	4	3	3	3	2	2	3	3	3	NA	3	3	2	2	2	2	2	3	3	3	3	3	2	2	2	2
3 raters, 62 feet	Modified	Ranson et all., 2023	LSBU_0140	3	3	3	3	3	3	NA	NA	NA	NA	3	3	3	3	3	3	3	3	NA	NA	3	3	3	2	3	3	3	3	3	NA	3	3	2	2	2	2	3	3	3	3	3	3	3	2	2	2
3 raters, 62 feet	Modified	Ranson et all., 2023	LSBU_0147	3	3	3	3	3	3	NA	NA	NA	NA	3	3	3	3	3	3	3	3	NA	NA	3	3	3	3	3	3	3	3	3	NA	3	3	2	2	2	2	3	3	3	3	3	3	3	3	3	3
3 raters, 62 feet	Modified	Ranson et all., 2023	LSBU_0148	3	3	3	3	3	3	NA	NA	NA	NA	3	3	3	3	3	3	3	3	NA	NA	3	3	3	2	2	3	3	3	3	NA	3	3	3	3	3	3	3	3	3	3	3	3	3	3	3	3
3 raters, 62 feet	Modified	Ranson et all., 2023	LSBU_0149	3	3	3	3	3	3	3	NA	NA	NA	3	3	3	3	3	3	3	3	NA	NA	3	3	3	3	3	3	3	3	3	NA	3	3	3	3	3	3	3	4	3	3	3	3	3	3	3	3
3 raters, 62 feet	Modified	Ranson et all., 2023	LSBU_0151	5	5	5	3	3	3	NA	NA	NA	NA	5	5	5	5	3	3	3	3	NA	NA	5	5	5	3	3	3	3	3	3	NA	3	3	3	3	3	2	2	3	3	3	3	3	2	2	2	2
3 raters, 62 feet	Modified	Ranson et all., 2023	LSBU_0153	3	3	3	3	3	3	NA	NA	NA	NA	3	3	3	3	3	3	3	3	NA	NA	3	3	3	3	3	3	3	3	3	NA	3	3	3	3	3	3	3	3	3	3	3	3	3	3	3	3
3 raters, 62 feet	Modified	Ranson et all., 2023	LSBU_0155	3	3	3	3	3	3	NA	NA	NA	NA	3	3	3	3	3	3	3	3	NA	NA	3	3	3	3	3	3	3	3	3	NA	3	3	3	3	3	3	3	3	3	3	3	3	3	3	3	3
3 raters, 62 feet	Modified	Ranson et all., 2023	LSBU_0157	3	3	3	3	3	3	NA	NA	NA	NA	3	3	3	3	3	3	3	3	NA	NA	3	3	3	3	3	3	3	3	3	NA	3	3	3	3	3	3	3	3	3	3	3	3	3	3	3	3
3 raters, 62 feet	Modified	Ranson et all., 2023	LSBU_0159	3	3	3	3	3	3	3	NA	NA	NA	3	3	3	3	3	3	3	3	NA	NA	3	3	3	3	3	2	2	3	3	NA	3	3	3	2	3	2	3	3	3	3	3	3	3	3	2	2
3 raters, 62 feet	Modified	Ranson et all., 2023	LSBU_0164	3	3	3	3	3	3	3	NA	NA	NA	3	3	3	3	3	3	3	3	NA	NA	4	4	2	3	3	2	3	3	3	NA	4	4	2	3	2	2	2	3	3	3	3	3	2	2	2	2
3 raters, 62 feet	Modified	Ranson et all., 2023	LSBU_0166	NA	3	3	3	3	3	3	NA	NA	NA	3	3	3	3	3	3	3	3	NA	NA	3	3	3	3	3	3	3	3	3	3	3	3	3	3	3	3	3	3	3	3	3	4	3	3	3	3
3 raters, 62 feet	Modified	Ranson et all., 2023	LSBU_0168	3	3	3	3	3	3	NA	NA	NA	NA	3	3	3	3	3	3	3	3	NA	NA	3	3	3	3	3	2	3	3	3	NA	3	3	2	3	3	3	2	3	3	3	3	3	3	3	3	3
3 raters, 62 feet	Modified	Ranson et all., 2023	LSBU_0169	3	3	3	3	3	3	NA	NA	NA	NA	3	3	3	3	3	3	3	3	NA	NA	3	3	3	2	3	3	3	3	3	NA	3	3	2	2	2	2	2	3	3	3	3	3	3	2	2	2
3 raters, 62 feet	Modified	Ranson et all., 2023	LSBU_0175	3	3	3	3	3	3	3	NA	NA	NA	3	3	3	3	3	3	3	3	NA	NA	3	3	3	3	3	3	3	3	3	NA	3	3	3	3	3	3	3	3	3	3	3	3	3	3	3	3
3 raters, 62 feet	Modified	Ranson et all., 2023	LSBU_0177	3	3	3	3	5	5	NA	NA	NA	NA	3	3	3	3	3	3	3	3	NA	NA	3	3	3	3	3	3	3	3	3	NA	3	3	3	3	3	3	3	3	3	3	3	3	3	3	3	3
3 raters, 62 feet	Modified	Ranson et all., 2023	LSBU_0179	3	3	3	3	3	3	NA	NA	NA	NA	3	3	3	3	3	3	3	3	NA	NA	3	3	2	2	2	3	3	3	3	NA	3	2	2	2	2	2	2	3	3	3	3	2	2	2	2	2
3 raters, 62 feet	Modified	Ranson et all., 2023	LSBU_0182	3	3	3	3	3	3	NA	NA	NA	NA	3	3	3	3	3	3	3	3	NA	NA	3	3	3	3	3	3	3	3	3	NA	3	3	3	3	2	3	3	3	3	3	3	3	3	3	2	2
3 raters, 62 feet	Modified	Group1	LSBU_0004	NA	3	3	3	3	3	NA	NA	NA	NA	3	4	2	2	2	2	4	3	NA	NA	4	3	2	2	2	2	2	2	2	NA	2	2	2	2	2	2	2	2	2	2	2	2	2	2	2	2
3 raters, 62 feet	Modified	Group1	LSBU_0005	5	5	5	5	2	2	3	NA	NA	NA	5	5	5	5	2	2	2	3	3	NA	5	5	5	5	2	2	2	2	2	NA	5	5	2	2	2	2	2	2	2	2	5	2	2	2	2	2
3 raters, 62 feet	Modified	Group1	LSBU_0007	2	2	2	2	2	2	NA	NA	NA	NA	2	2	2	2	2	2	2	NA	NA	NA	2	2	2	2	2	2	2	2	2	NA	2	2	2	2	2	2	2	2	2	2	2	2	2	2	2	2
3 raters, 62 feet	Modified	Group1	LSBU_0008	2	2	2	2	2	2	NA	NA	NA	NA	2	2	2	2	2	2	2	2	NA	NA	2	2	2	2	2	2	2	2	2	NA	2	2	2	2	2	2	2	2	2	2	2	2	2	2	2	2
3 raters, 62 feet	Modified	Group1	LSBU_0009	NA	2	2	2	2	2	2	NA	NA	NA	2	2	2	2	2	2	2	2	2	NA	2	2	2	2	2	2	2	2	2	2	3	3	2	2	2	2	2	2	3	3	3	3	3	2	2	2
3 raters, 62 feet	Modified	Group1	LSBU_0010	NA	2	2	2	2	2	NA	NA	NA	NA	2	2	2	2	2	2	2	2	NA	NA	2	2	2	2	2	2	2	2	2	NA	2	2	2	2	2	2	2	2	2	2	2	2	2	2	2	2
3 raters, 62 feet	Modified	Group1	LSBU_0011	2	2	2	2	2	2	NA	NA	NA	NA	2	2	2	2	2	2	2	2	NA	NA	2	2	2	2	2	2	2	2	2	NA	2	2	2	2	2	2	2	2	2	2	2	2	2	2	2	2
3 raters, 62 feet	Modified	Group1	LSBU_0012	2	2	2	2	2	2	NA	NA	NA	NA	2	2	2	2	2	2	2	2	NA	NA	2	2	2	2	2	2	2	2	2	NA	2	2	2	2	2	2	2	2	2	2	2	2	2	2	2	2
3 raters, 62 feet	Modified	Group1	LSBU_0013	2	2	2	2	2	2	NA	NA	NA	NA	2	2	2	2	2	2	2	2	NA	NA	2	2	2	2	2	2	2	2	2	NA	2	2	2	2	2	2	2	2	2	2	2	2	2	2	2	2
3 raters, 62 feet	Modified	Group1	LSBU_0014	2	2	2	2	2	2	NA	NA	NA	NA	2	2	2	2	2	2	2	2	NA	NA	2	2	2	2	2	2	2	2	2	NA	2	2	2	2	2	2	2	2	2	2	4	2	2	2	2	2
3 raters, 62 feet	Modified	Group1	LSBU_0018	3	3	3	3	3	3	NA	NA	NA	NA	3	2	2	2	2	2	2	2	NA	NA	2	2	2	2	2	2	2	2	2	NA	2	2	2	2	2	2	2	2	2	2	2	2	2	2	2	2
3 raters, 62 feet	Modified	Group1	LSBU_0020	NA	2	2	2	2	2	2	NA	NA	NA	2	2	2	2	2	2	2	2	NA	NA	2	2	2	2	2	2	2	2	2	NA	2	2	2	2	2	2	2	2	2	2	2	2	2	2	2	2
3 raters, 62 feet	Modified	Group1	LSBU_0021	2	2	2	2	2	2	NA	NA	NA	NA	2	2	2	2	2	2	2	NA	NA	NA	2	2	2	2	2	2	2	2	2	NA	2	2	2	2	2	2	2	2	2	2	2	2	2	2	2	2
3 raters, 62 feet	Modified	Group1	LSBU_0022	2	2	2	2	2	2	NA	NA	NA	NA	2	2	2	2	2	2	2	2	NA	NA	2	2	2	2	2	2	2	2	2	NA	2	2	2	2	2	2	2	2	2	2	2	2	2	2	2	2
3 raters, 62 feet	Modified	Group1	LSBU_0026	2	2	2	2	2	2	NA	NA	NA	NA	2	2	2	2	2	2	2	2	NA	NA	2	2	2	2	2	2	2	2	2	NA	2	2	2	2	2	2	2	2	2	2	2	2	2	2	2	2
3 raters, 62 feet	Modified	Group1	LSBU_0028	4	4	4	2	2	2	NA	NA	NA	NA	4	4	2	2	2	2	2	2	NA	NA	2	2	2	2	2	2	2	2	2	NA	2	2	2	2	2	2	2	2	2	2	2	2	2	2	2	2
3 raters, 62 feet	Modified	Group1	LSBU_0031	3	3	2	2	2	2	NA	NA	NA	NA	3	3	2	2	2	2	2	2	NA	NA	3	2	2	2	2	2	2	2	2	NA	2	2	2	2	2	2	2	2	2	2	2	2	2	2	2	2
3 raters, 62 feet	Modified	Group1	LSBU_0033	2	2	2	2	2	2	2	NA	NA	NA	2	2	2	2	2	2	2	2	NA	NA	2	2	2	2	2	2	2	2	2	NA	2	2	2	2	2	2	2	2	2	2	2	2	2	2	2	2
3 raters, 62 feet	Modified	Group1	LSBU_0034	2	2	2	2	2	2	2	NA	NA	NA	2	2	2	2	2	2	2	2	NA	NA	2	2	2	2	2	2	2	2	2	2	2	2	2	2	2	2	2	2	2	2	2	2	2	2	2	2
3 raters, 62 feet	Modified	Group1	LSBU_0100	NA	2	2	2	NA	2	NA	NA	NA	NA	2	2	2	2	2	2	2	2	NA	NA	2	2	2	2	2	2	2	2	2	NA	2	2	2	2	2	2	2	2	2	2	2	2	2	2	2	2
3 raters, 62 feet	Modified	Group1	LSBU_0101	2	2	2	2	2	2	2	NA	NA	NA	2	2	2	2	2	2	2	2	NA	NA	2	2	2	2	2	2	2	2	2	NA	2	2	2	2	2	2	2	2	2	2	2	2	2	2	2	2
3 raters, 62 feet	Modified	Group1	LSBU_0102	3	3	3	3	3	3	3	NA	NA	NA	3	3	2	2	2	2	3	3	NA	NA	3	2	2	2	2	2	2	2	3	NA	3	2	2	2	2	2	2	2	2	3	2	2	2	2	2	2
3 raters, 62 feet	Modified	Group1	LSBU_0103	2	2	2	2	2	2	2	NA	NA	NA	2	2	2	2	2	2	2	2	NA	NA	2	2	2	2	2	2	2	2	2	NA	2	2	2	2	2	2	2	2	2	2	2	2	2	2	2	2
3 raters, 62 feet	Modified	Group1	LSBU_0104	2	2	2	2	2	2	NA	NA	NA	NA	2	2	2	2	2	2	2	2	NA	NA	2	2	2	2	2	2	2	2	2	NA	2	2	2	2	2	2	2	2	2	2	2	2	2	2	2	2
3 raters, 62 feet	Modified	Group1	LSBU_0105	NA	2	2	2	NA	2	NA	NA	NA	NA	2	2	2	2	2	2	2	2	NA	NA	2	2	2	2	2	2	2	2	2	NA	3	2	2	2	2	2	2	2	2	2	2	2	2	2	2	2
3 raters, 62 feet	Modified	Group1	LSBU_0106	1	1	1	1	NA	1	3	NA	NA	NA	1	1	2	2	1	1	1	NA	NA	NA	1	1	2	2	1	2	2	1	1	NA	1	1	2	2	1	2	2	2	1	NA	1	1	2	2	1	2
3 raters, 62 feet	Modified	Group1	LSBU_0107	3	3	3	NA	4	NA	NA	NA	NA	NA	4	2	2	2	2	2	2	4	NA	NA	4	2	2	2	2	2	2	2	2	NA	2	2	2	2	2	2	2	2	2	NA	2	2	2	2	2	2
3 raters, 62 feet	Modified	Group1	LSBU_0108	3	3	3	3	3	3	NA	NA	NA	NA	3	2	2	2	2	2	2	2	NA	NA	2	2	2	2	2	2	2	2	2	NA	2	2	2	2	2	2	2	2	2	2	2	2	2	2	2	2
3 raters, 62 feet	Modified	Group1	LSBU_0109	3	3	4	3	3	3	NA	NA	NA	NA	3	3	4	3	3	3	3	3	NA	NA	3	4	3	3	3	3	3	4	3	NA	4	3	3	4	3	2	3	3	4	3	3	4	3	4	2	2
3 raters, 62 feet	Modified	Group1	LSBU_0110	3	4	4	3	4	3	NA	NA	NA	NA	4	4	4	2	2	4	3	3	NA	NA	3	4	2	2	2	2	2	3	3	NA	4	2	2	2	2	2	2	2	3	NA	3	2	2	2	2	2
3 raters, 62 feet	Modified	Group1	LSBU_0111	3	3	3	3	3	3	NA	NA	NA	NA	3	3	3	3	3	3	3	3	NA	NA	3	3	3	2	3	3	3	3	3	NA	3	3	3	3	3	3	3	3	3	3	3	3	3	3	3	3
3 raters, 62 feet	Modified	Group1	LSBU_0112	5	5	5	5	3	3	3	NA	NA	NA	5	5	5	5	2	2	3	4	4	NA	5	5	5	5	2	2	2	2	4	4	5	4	3	3	2	2	2	2	2	4	4	4	3	4	3	2
3 raters, 62 feet	Modified	Group1	LSBU_0115	3	3	3	3	3	3	NA	NA	NA	NA	3	3	3	2	2	2	2	2	NA	NA	3	3	2	2	2	2	2	2	4	NA	3	2	2	2	2	2	2	2	2	2	2	2	2	2	2	2
3 raters, 62 feet	Modified	Group1	LSBU_0120	3	3	3	3	4	4	NA	NA	NA	NA	3	4	2	2	2	2	3	NA	NA	NA	3	4	2	2	2	2	2	2	2	NA	2	2	2	2	2	2	2	2	2	2	2	2	2	2	2	2
3 raters, 62 feet	Modified	Group1	LSBU_0121	NA	3	3	3	NA	3	NA	NA	NA	NA	3	3	2	2	2	2	3	3	NA	NA	3	2	2	2	2	2	2	2	3	NA	3	2	2	2	2	2	2	2	2	NA	4	2	2	2	2	2
3 raters, 62 feet	Modified	Group1	LSBU_0126	NA	3	3	3	NA	3	NA	NA	NA	NA	3	2	2	2	2	2	2	3	NA	NA	3	2	2	2	2	2	2	2	3	NA	3	2	2	2	2	2	2	2	2	3	2	2	4	2	2	2
3 raters, 62 feet	Modified	Group1	LSBU_0127	3	3	3	3	3	3	NA	NA	NA	NA	3	2	2	2	2	2	3	3	NA	NA	3	2	2	2	2	2	2	2	2	NA	4	3	2	2	2	2	2	2	2	3	2	3	3	2	2	2
3 raters, 62 feet	Modified	Group1	LSBU_0128	3	4	3	3	3	3	NA	NA	NA	NA	3	2	2	2	2	2	2	3	NA	NA	3	2	2	2	2	2	2	2	2	NA	3	2	2	2	2	2	2	2	2	2	2	2	2	2	2	2
3 raters, 62 feet	Modified	Group1	LSBU_0130	NA	3	3	3	NA	3	NA	NA	NA	NA	3	2	2	2	2	2	2	NA	NA	NA	2	2	2	2	2	2	2	2	3	NA	2	2	2	2	2	2	2	2	2	3	2	2	2	2	2	2
3 raters, 62 feet	Modified	Group1	LSBU_0131	2	2	2	2	2	2	NA	NA	NA	NA	2	2	2	2	2	2	2	2	NA	NA	2	2	2	2	2	2	2	2	2	NA	2	2	2	2	2	2	2	2	2	2	2	2	2	2	2	2
3 raters, 62 feet	Modified	Group1	LSBU_0132	3	4	4	3	NA	NA	NA	NA	NA	NA	4	3	3	3	3	3	3	3	NA	NA	3	4	2	2	2	2	2	3	3	NA	3	2	2	2	2	2	2	2	3	3	3	2	2	2	2	2
3 raters, 62 feet	Modified	Group1	LSBU_0133	2	2	2	2	2	2	NA	NA	NA	NA	2	2	2	2	2	2	2	2	NA	NA	2	2	2	2	2	2	2	2	2	NA	2	2	2	2	2	2	2	2	2	2	2	2	2	2	2	2
3 raters, 62 feet	Modified	Group1	LSBU_0134	2	2	2	2	NA	2	NA	NA	NA	NA	2	2	2	2	2	2	2	2	NA	NA	2	2	2	2	2	2	2	2	2	NA	2	2	2	2	2	2	2	2	2	2	2	2	2	2	2	2
3 raters, 62 feet	Modified	Group1	LSBU_0137	NA	2	2	2	2	2	NA	NA	NA	NA	NA	2	2	2	2	2	2	2	NA	NA	2	2	2	2	2	2	2	2	2	NA	2	4	2	2	2	2	2	2	2	2	2	2	2	2	2	2
3 raters, 62 feet	Modified	Group1	LSBU_0139	3	3	3	NA	3	3	NA	NA	NA	NA	2	2	2	2	2	2	2	NA	NA	NA	2	2	2	2	2	2	2	2	NA	NA	2	2	2	2	2	2	2	2	2	NA	2	2	2	2	2	2
3 raters, 62 feet	Modified	Group1	LSBU_0140	3	3	3	3	3	3	NA	NA	NA	NA	3	2	2	2	2	2	3	3	NA	NA	3	2	2	2	2	2	2	2	3	NA	2	2	2	2	2	2	2	2	2	3	2	2	2	2	2	2
3 raters, 62 feet	Modified	Group1	LSBU_0147	NA	3	3	3	3	3	NA	NA	NA	NA	3	2	2	2	2	2	3	3	NA	NA	3	2	2	2	2	2	2	3	3	NA	3	2	2	2	2	2	2	2	3	3	3	2	2	2	2	2
3 raters, 62 feet	Modified	Group1	LSBU_0148	NA	3	3	3	3	3	NA	NA	NA	NA	3	2	2	2	2	2	2	3	NA	NA	3	2	2	2	2	2	2	2	3	NA	3	2	2	2	2	2	2	2	2	3	2	2	2	2	2	2
3 raters, 62 feet	Modified	Group1	LSBU_0149	2	2	2	2	2	2	NA	NA	NA	NA	2	2	2	2	2	2	2	2	NA	NA	2	2	2	2	2	2	2	2	2	NA	2	2	2	2	2	2	2	2	2	NA	2	2	2	2	2	2
3 raters, 62 feet	Modified	Group1	LSBU_0151	5	5	5	5	3	3	3	NA	NA	NA	5	5	5	5	2	2	2	3	NA	NA	3	2	2	2	2	2	2	2	3	NA	2	2	2	2	2	2	2	2	2	3	2	2	2	2	2	2
3 raters, 62 feet	Modified	Group1	LSBU_0153	NA	3	3	3	3	3	NA	NA	NA	NA	3	2	2	2	2	2	2	3	NA	NA	3	2	2	2	2	2	2	2	2	NA	2	2	2	2	2	2	2	2	2	2	2	2	2	2	2	2
3 raters, 62 feet	Modified	Group1	LSBU_0155	NA	3	3	3	NA	3	NA	NA	NA	NA	3	2	2	2	2	2	3	3	NA	NA	2	2	2	2	2	2	2	2	2	NA	2	2	2	2	2	2	2	2	2	NA	2	2	2	2	2	2
3 raters, 62 feet	Modified	Group1	LSBU_0157	NA	2	2	2	2	2	NA	NA	NA	NA	2	2	2	2	2	2	2	3	NA	NA	2	2	2	2	2	2	2	2	3	NA	2	2	2	2	2	2	2	2	2	NA	2	2	2	2	2	2
3 raters, 62 feet	Modified	Group1	LSBU_0159	3	3	3	3	3	3	NA	NA	NA	NA	3	3	3	3	3	3	3	3	NA	NA	3	3	3	3	3	3	2	3	3	NA	3	3	3	2	2	2	2	4	4	3	3	3	3	3	2	2
3 raters, 62 feet	Modified	Group1	LSBU_0164	NA	2	2	2	2	2	2	NA	NA	NA	NA	2	2	2	2	2	2	4	NA	NA	2	4	2	2	2	2	2	4	3	NA	2	2	2	2	2	2	2	2	2	2	2	2	2	2	2	2
3 raters, 62 feet	Modified	Group1	LSBU_0166	NA	2	2	2	2	2	NA	NA	NA	NA	NA	2	2	2	2	2	2	2	NA	NA	2	2	2	2	2	2	2	2	2	NA	2	2	2	2	2	2	2	2	2	2	2	2	2	2	2	2
3 raters, 62 feet	Modified	Group1	LSBU_0168	3	3	3	3	3	3	NA	NA	NA	NA	3	2	2	2	2	2	2	3	NA	NA	2	2	2	2	2	2	2	2	3	NA	2	2	2	2	2	2	2	2	2	3	2	2	2	2	2	2
3 raters, 62 feet	Modified	Group1	LSBU_0169	2	2	2	2	2	2	NA	NA	NA	NA	3	2	2	2	2	2	2	3	NA	NA	2	2	2	2	2	2	2	2	3	NA	2	2	2	2	2	2	2	2	2	2	2	2	2	2	2	2
3 raters, 62 feet	Modified	Group1	LSBU_0175	NA	3	3	3	3	3	NA	NA	NA	NA	3	3	3	2	3	3	3	3	NA	NA	3	3	3	3	3	3	3	3	3	NA	3	3	3	3	3	3	3	3	3	3	3	3	3	3	3	3
3 raters, 62 feet	Modified	Group1	LSBU_0177	NA	2	2	2	2	2	NA	NA	NA	NA	2	2	2	2	2	2	2	2	NA	NA	2	4	4	4	2	2	2	2	2	NA	2	2	2	2	2	2	2	2	2	NA	2	2	2	2	2	2
3 raters, 62 feet	Modified	Group1	LSBU_0179	2	2	2	2	2	2	NA	NA	NA	NA	2	2	2	2	2	2	2	NA	NA	NA	2	2	2	2	2	2	2	2	2	NA	2	2	2	2	2	2	2	2	2	2	2	2	2	2	2	2
3 raters, 62 feet	Modified	Group1	LSBU_0182	3	3	3	3	3	3	NA	NA	NA	NA	3	2	2	2	2	2	3	NA	NA	NA	3	2	2	2	2	2	2	2	3	NA	3	2	2	2	2	2	2	2	2	NA	2	2	2	2	2	2
3 raters, 62 feet	Modified	Group 2	LSBU_0004	NA	3	3	3	3	3	NA	NA	NA	NA	NA	3	3	2	2	2	3	NA	NA	NA	3	2	2	2	2	2	2	3	NA	NA	3	2	2	2	2	2	2	2	2	NA	3	2	2	2	2	2
3 raters, 62 feet	Modified	Group 2	LSBU_0005	5	5	5	5	2	2	2	NA	NA	NA	5	5	5	5	2	2	2	2	NA	NA	5	5	5	2	2	2	2	2	2	NA	5	5	2	2	2	2	2	2	2	2	4	3	2	2	2	2
3 raters, 62 feet	Modified	Group 2	LSBU_0007	2	2	2	2	2	2	NA	NA	NA	NA	2	2	2	2	2	2	2	NA	NA	NA	2	2	2	2	2	2	2	2	NA	NA	2	2	2	4	2	2	2	2	2	NA	2	2	2	2	2	2
3 raters, 62 feet	Modified	Group 2	LSBU_0008	2	2	2	2	2	2	NA	NA	NA	NA	2	2	2	2	2	2	2	NA	NA	NA	2	2	2	2	2	2	2	2	2	NA	2	2	2	2	2	2	2	2	2	NA	2	2	2	2	2	2
3 raters, 62 feet	Modified	Group 2	LSBU_0009	NA	3	3	NA	3	3	NA	NA	NA	NA	3	3	3	3	3	3	3	3	NA	NA	3	3	2	2	2	2	3	3	3	NA	3	3	2	2	2	2	2	2	3	NA	3	3	2	2	2	2
3 raters, 62 feet	Modified	Group 2	LSBU_0010	NA	3	3	3	3	NA	NA	NA	NA	NA	3	3	3	3	3	3	3	NA	NA	NA	3	3	2	2	2	2	2	3	3	NA	3	2	2	2	2	2	2	3	3	NA	3	3	3	2	2	2
3 raters, 62 feet	Modified	Group 2	LSBU_0011	2	2	2	NA	2	NA	NA	NA	NA	NA	2	2	2	2	2	2	2	NA	NA	NA	2	2	2	2	2	2	2	2	NA	NA	2	2	2	2	2	2	2	2	2	2	2	2	2	2	2	2
3 raters, 62 feet	Modified	Group 2	LSBU_0012	2	2	2	2	2	2	NA	NA	NA	NA	2	2	2	2	2	2	2	NA	NA	NA	2	2	2	2	2	2	2	2	2	NA	2	2	2	2	2	2	2	2	2	2	2	2	2	2	2	2
3 raters, 62 feet	Modified	Group 2	LSBU_0013	2	2	2	2	2	2	NA	NA	NA	2	2	2	2	2	2	2	2	NA	NA	NA	2	2	2	2	2	2	2	2	2	NA	2	2	2	2	2	2	2	2	2	2	2	2	2	2	2	2
3 raters, 62 feet	Modified	Group 2	LSBU_0014	2	2	2	2	2	2	NA	NA	NA	NA	2	2	2	2	2	2	2	NA	NA	NA	2	2	2	2	2	2	2	2	NA	NA	2	2	2	2	2	2	2	2	2	2	2	2	2	2	2	2
3 raters, 62 feet	Modified	Group 2	LSBU_0018	2	2	2	2	2	2	NA	NA	NA	2	2	2	2	2	2	2	2	NA	NA	NA	2	2	2	2	2	2	2	2	2	NA	2	2	2	2	2	2	2	2	2	NA	2	2	2	2	2	2
3 raters, 62 feet	Modified	Group 2	LSBU_0020	NA	2	2	2	2	2	NA	NA	NA	NA	NA	2	2	2	2	2	2	2	NA	NA	2	2	2	2	2	2	2	2	2	NA	2	2	2	2	2	2	2	2	2	NA	2	2	2	2	2	2
3 raters, 62 feet	Modified	Group 2	LSBU_0021	2	2	2	NA	2	NA	NA	NA	NA	NA	2	2	2	2	3	3	2	NA	NA	NA	3	3	2	2	3	2	2	2	2	NA	2	3	3	3	3	2	2	2	2	NA	2	2	3	3	3	2
3 raters, 62 feet	Modified	Group 2	LSBU_0022	NA	2	2	2	2	2	NA	NA	NA	NA	2	2	2	2	2	2	2	NA	NA	NA	2	2	2	2	2	2	2	2	2	NA	2	2	2	2	2	2	2	2	2	NA	2	2	2	2	2	2
3 raters, 62 feet	Modified	Group 2	LSBU_0026	NA	2	2	2	2	2	NA	NA	NA	NA	2	2	2	2	2	2	2	2	NA	NA	2	2	2	2	2	2	2	2	NA	NA	2	2	2	2	2	2	2	2	2	NA	2	2	2	2	2	2
3 raters, 62 feet	Modified	Group 2	LSBU_0028	NA	2	2	NA	2	2	2	2	2	NA	NA	2	2	2	2	2	2	2	2	2	2	2	2	2	2	2	2	2	2	2	2	2	2	2	2	2	2	2	2	2	2	2	2	2	2	2
3 raters, 62 feet	Modified	Group 2	LSBU_0031	NA	2	2	2	2	2	NA	NA	NA	NA	2	2	2	2	2	2	2	2	NA	NA	2	2	2	2	2	2	2	2	2	NA	2	2	2	2	2	2	2	2	2	2	2	2	2	2	2	2
3 raters, 62 feet	Modified	Group 2	LSBU_0033	NA	2	2	2	NA	2	2	NA	NA	NA	NA	2	2	2	2	2	2	2	NA	NA	2	2	2	2	2	2	2	2	2	NA	2	2	3	2	2	2	2	2	2	NA	2	2	2	2	2	2
3 raters, 62 feet	Modified	Group 2	LSBU_0034	2	2	2	2	2	2	NA	NA	NA	NA	2	2	2	2	2	3	2	2	NA	NA	2	3	2	2	2	2	2	2	2	2	3	3	3	3	4	3	3	3	2	2	3	4	3	3	3	3
3 raters, 62 feet	Modified	Group 2	LSBU_0100	NA	2	2	NA	2	NA	NA	NA	NA	NA	2	2	2	2	2	2	2	2	NA	NA	2	2	2	2	2	2	2	2	2	NA	2	2	2	2	2	2	2	2	2	2	2	2	2	2	2	2
3 raters, 62 feet	Modified	Group 2	LSBU_0101	NA	2	2	NA	2	2	2	NA	NA	NA	2	2	2	2	2	2	2	NA	NA	NA	2	2	2	2	2	2	2	2	2	NA	2	2	2	2	2	2	2	2	2	NA	2	2	2	2	2	2
3 raters, 62 feet	Modified	Group 2	LSBU_0102	NA	2	2	2	2	2	NA	NA	NA	NA	2	2	2	2	2	2	2	2	NA	NA	2	2	2	2	2	2	2	2	2	NA	2	2	2	2	2	2	2	2	2	NA	2	2	2	2	2	2
3 raters, 62 feet	Modified	Group 2	LSBU_0103	2	2	2	2	2	2	2	NA	NA	NA	2	2	2	2	2	2	2	NA	NA	NA	2	2	2	2	2	2	2	2	2	NA	2	2	2	2	2	2	2	2	2	2	2	2	2	2	2	2
3 raters, 62 feet	Modified	Group 2	LSBU_0104	NA	2	2	2	NA	2	2	NA	NA	NA	NA	2	2	2	2	2	2	NA	NA	NA	2	2	2	2	2	2	2	2	NA	NA	2	2	2	2	2	2	2	2	2	NA	2	2	2	2	2	2
3 raters, 62 feet	Modified	Group 2	LSBU_0105	NA	2	2	2	NA	2	2	NA	NA	NA	NA	2	2	2	2	2	2	2	NA	NA	2	2	2	2	2	2	2	2	2	NA	2	2	2	2	2	2	2	2	2	NA	2	2	2	2	2	2
3 raters, 62 feet	Modified	Group 2	LSBU_0106	NA	2	2	2	NA	2	NA	NA	NA	NA	NA	2	2	2	2	2	2	NA	NA	NA	2	2	2	2	2	2	2	2	2	NA	2	2	2	2	2	2	2	2	2	NA	2	2	2	2	2	2
3 raters, 62 feet	Modified	Group 2	LSBU_0107	NA	2	2	NA	2	NA	NA	NA	NA	NA	2	2	2	2	2	2	2	NA	NA	NA	2	2	2	2	2	2	2	2	2	NA	2	2	2	2	2	2	2	2	2	2	2	2	2	2	2	2
3 raters, 62 feet	Modified	Group 2	LSBU_0108	NA	2	2	2	2	2	2	2	NA	NA	2	2	2	2	2	2	2	NA	NA	NA	2	2	2	2	2	2	2	2	2	NA	2	2	2	2	2	2	2	2	2	NA	2	2	2	2	2	2
3 raters, 62 feet	Modified	Group 2	LSBU_0109	NA	3	3	3	NA	3	NA	NA	NA	NA	NA	3	3	3	3	3	3	3	NA	NA	3	3	3	3	3	3	3	3	3	NA	3	3	3	3	3	2	3	3	3	NA	3	3	3	3	3	2
3 raters, 62 feet	Modified	Group 2	LSBU_0110	NA	2	2	2	2	2	NA	NA	NA	NA	2	2	2	2	2	2	2	2	NA	NA	2	2	2	2	2	2	2	2	2	NA	2	2	2	2	2	2	2	2	2	NA	2	2	2	2	2	2
3 raters, 62 feet	Modified	Group 2	LSBU_0111	NA	2	2	2	2	2	NA	NA	NA	NA	2	2	2	2	2	2	2	2	NA	NA	2	2	2	2	2	2	2	2	2	NA	2	2	2	2	2	2	2	2	2	NA	2	2	2	2	2	2
3 raters, 62 feet	Modified	Group 2	LSBU_0112	5	5	5	5	2	2	2	NA	NA	NA	5	5	5	5	2	2	2	2	2	NA	5	5	5	2	2	2	2	2	2	2	5	4	2	2	2	2	2	2	2	2	4	3	2	2	2	2
3 raters, 62 feet	Modified	Group 2	LSBU_0115	2	2	2	2	2	2	NA	NA	NA	NA	2	2	2	2	2	2	2	2	NA	NA	2	2	2	2	2	2	2	2	2	NA	2	2	2	2	2	2	2	2	2	2	2	2	2	2	2	2
3 raters, 62 feet	Modified	Group 2	LSBU_0120	NA	2	2	2	2	2	2	NA	NA	NA	2	2	2	2	2	2	2	2	NA	NA	2	2	2	2	2	2	2	2	2	NA	2	2	2	2	2	2	2	2	2	2	2	2	2	2	2	2
3 raters, 62 feet	Modified	Group 2	LSBU_0121	NA	2	2	2	NA	2	2	NA	NA	NA	NA	2	2	2	2	2	2	2	NA	NA	2	2	2	2	2	2	2	2	2	NA	2	2	2	2	2	2	2	2	2	NA	2	2	2	2	2	2
3 raters, 62 feet	Modified	Group 2	LSBU_0126	NA	2	2	2	NA	2	NA	NA	NA	NA	NA	2	2	2	2	2	2	2	NA	NA	2	2	3	3	3	2	2	2	2	NA	2	2	3	3	3	3	3	3	2	2	2	2	3	2	2	3
3 raters, 62 feet	Modified	Group 2	LSBU_0127	NA	3	3	3	NA	2	NA	NA	NA	NA	4	4	3	3	4	4	3	3	NA	NA	4	3	4	3	3	3	3	3	3	NA	4	3	2	2	2	2	2	2	2	2	4	3	2	2	2	2
3 raters, 62 feet	Modified	Group 2	LSBU_0128	NA	2	2	2	NA	2	NA	NA	NA	NA	NA	2	2	2	2	2	2	NA	NA	NA	2	2	2	2	2	2	2	2	2	NA	2	2	2	2	2	2	2	2	2	2	2	2	2	2	2	2
3 raters, 62 feet	Modified	Group 2	LSBU_0130	NA	2	2	2	NA	2	NA	NA	NA	NA	2	2	2	2	2	2	2	2	NA	NA	2	2	2	2	2	2	2	2	2	NA	2	2	2	2	2	2	2	2	2	2	2	2	2	2	2	2
3 raters, 62 feet	Modified	Group 2	LSBU_0131	NA	2	2	2	2	2	NA	NA	NA	NA	2	2	2	2	2	2	2	NA	NA	NA	2	2	2	2	2	2	2	2	2	NA	2	2	2	2	2	2	2	2	2	2	2	2	2	2	2	2
3 raters, 62 feet	Modified	Group 2	LSBU_0132	NA	2	2	2	NA	2	NA	NA	NA	NA	2	2	2	2	2	2	2	2	NA	NA	2	2	2	2	2	2	2	2	2	NA	2	2	2	2	2	2	2	2	2	2	2	2	2	2	2	2
3 raters, 62 feet	Modified	Group 2	LSBU_0133	NA	2	2	NA	2	2	NA	NA	NA	NA	2	2	2	2	2	2	2	NA	NA	NA	2	2	2	2	2	2	2	2	2	NA	2	2	2	2	2	2	2	2	2	NA	2	2	2	2	2	2
3 raters, 62 feet	Modified	Group 2	LSBU_0134	NA	2	2	2	NA	2	NA	NA	NA	NA	NA	2	2	2	2	2	2	2	NA	NA	2	2	2	2	2	2	2	2	2	NA	2	2	2	2	2	2	2	2	2	2	2	2	2	2	2	2
3 raters, 62 feet	Modified	Group 2	LSBU_0137	NA	2	2	2	NA	2	NA	NA	NA	NA	NA	2	2	2	2	2	2	NA	NA	NA	2	2	2	2	2	2	2	2	2	NA	2	2	2	2	2	2	2	2	2	NA	2	2	2	2	2	2
3 raters, 62 feet	Modified	Group 2	LSBU_0139	2	2	2	NA	2	NA	NA	NA	NA	NA	2	2	2	2	2	2	2	NA	NA	NA	2	2	2	2	2	2	2	2	NA	NA	2	2	2	2	2	2	2	2	2	NA	2	2	2	2	2	2
3 raters, 62 feet	Modified	Group 2	LSBU_0140	NA	2	2	NA	2	2	NA	NA	NA	NA	2	2	2	2	2	2	2	NA	NA	NA	2	2	2	2	2	2	2	2	2	NA	2	2	2	2	2	2	2	2	2	NA	2	2	2	2	2	2
3 raters, 62 feet	Modified	Group 2	LSBU_0147	2	2	2	2	2	2	2	NA	NA	NA	2	2	2	2	2	2	2	NA	NA	NA	2	2	2	2	2	2	2	2	2	NA	2	2	2	2	2	2	2	2	2	2	2	2	2	2	2	2
3 raters, 62 feet	Modified	Group 2	LSBU_0148	NA	2	2	2	NA	2	NA	NA	NA	NA	NA	2	2	2	2	2	2	2	NA	NA	2	2	2	2	2	2	2	2	2	NA	2	2	2	2	2	2	2	2	NA	NA	2	2	2	2	2	2
3 raters, 62 feet	Modified	Group 2	LSBU_0149	NA	2	2	2	2	2	NA	NA	NA	NA	2	2	2	2	2	2	2	NA	NA	NA	2	2	2	2	2	2	2	2	2	NA	2	2	2	2	2	2	2	2	2	NA	2	2	2	2	2	2
3 raters, 62 feet	Modified	Group 2	LSBU_0151	5	5	5	5	2	2	NA	NA	NA	NA	5	5	5	5	2	2	2	2	NA	NA	2	2	2	2	2	2	2	2	2	NA	2	2	2	2	2	2	2	2	2	NA	2	2	2	2	2	2
3 raters, 62 feet	Modified	Group 2	LSBU_0153	NA	2	2	2	NA	2	NA	NA	NA	NA	NA	2	2	2	2	2	2	2	NA	NA	2	2	2	2	2	2	2	2	2	NA	2	2	2	2	2	2	2	2	2	NA	3	3	2	2	2	2
3 raters, 62 feet	Modified	Group 2	LSBU_0155	NA	2	2	2	NA	2	NA	NA	NA	NA	NA	2	2	2	2	2	2	2	NA	NA	2	2	2	2	2	2	2	2	2	NA	2	2	2	2	2	2	2	2	2	NA	2	2	2	2	2	2
3 raters, 62 feet	Modified	Group 2	LSBU_0157	NA	2	2	2	2	2	NA	NA	NA	NA	NA	2	2	2	2	2	2	NA	NA	NA	2	2	2	2	2	2	2	2	NA	NA	2	2	2	2	2	2	2	2	2	NA	2	2	2	2	2	2
3 raters, 62 feet	Modified	Group 2	LSBU_0159	NA	3	3	3	3	3	NA	NA	NA	NA	3	3	3	3	3	3	3	NA	NA	NA	3	3	3	3	3	3	2	2	2	NA	3	3	3	2	2	2	2	3	2	2	3	3	3	3	2	2
3 raters, 62 feet	Modified	Group 2	LSBU_0164	NA	2	2	2	NA	2	2	NA	NA	NA	NA	2	2	2	2	2	2	2	NA	NA	2	2	2	2	2	2	2	2	2	NA	2	2	2	2	2	2	2	2	2	2	2	2	2	2	2	2
3 raters, 62 feet	Modified	Group 2	LSBU_0166	2	2	2	2	2	2	NA	NA	NA	NA	2	2	2	2	2	2	2	NA	NA	NA	2	2	2	2	2	2	2	2	2	NA	2	2	2	2	2	2	2	2	2	NA	2	2	2	2	2	2
3 raters, 62 feet	Modified	Group 2	LSBU_0168	2	2	2	2	2	2	2	NA	NA	NA	2	2	2	2	2	2	2	2	NA	NA	2	2	2	2	2	2	2	2	2	NA	2	2	2	2	2	2	2	2	2	2	2	2	2	2	2	2
3 raters, 62 feet	Modified	Group 2	LSBU_0169	NA	2	2	2	2	2	NA	NA	NA	NA	2	2	2	2	2	2	2	2	NA	NA	2	2	2	2	2	2	2	2	2	NA	2	2	2	2	2	2	2	2	2	2	2	2	2	2	2	2
3 raters, 62 feet	Modified	Group 2	LSBU_0175	NA	2	2	2	2	2	NA	NA	NA	NA	2	2	2	2	2	2	2	2	NA	NA	2	2	2	2	2	2	2	2	2	NA	2	2	2	2	2	2	2	2	2	NA	2	2	2	2	2	2
3 raters, 62 feet	Modified	Group 2	LSBU_0177	NA	2	2	2	NA	NA	NA	NA	NA	NA	2	2	2	2	2	2	2	2	NA	NA	2	2	2	2	2	2	2	2	2	NA	2	2	2	2	2	2	2	2	2	NA	2	2	2	2	2	2
3 raters, 62 feet	Modified	Group 2	LSBU_0179	2	2	2	2	2	2	NA	NA	NA	NA	2	2	2	2	2	2	2	2	NA	NA	2	2	2	2	2	2	2	2	2	NA	2	2	2	2	2	2	2	2	2	2	2	2	2	2	2	2
3 raters, 62 feet	Modified	Group 2	LSBU_0182	2	2	2	2	2	2	NA	NA	NA	NA	2	2	2	2	2	2	2	2	NA	NA	2	2	2	2	2	2	2	2	2	NA	2	2	2	2	2	2	2	2	2	2	2	2	2	2	2	2
Intraobserver	Original	Group 1	LSBU_0100T	NA	3	3	3	NA	3	NA	NA	NA	NA	3	3	3	3	3	3	3	3	NA	NA	3	3	3	2	2	3	3	3	3	NA	3	3	2	2	2	2	2	3	3	3	3	2	2	2	2	2
Intraobserver	Original	Group 1	LSBU_0101T	3	3	3	3	3	3	3	NA	NA	NA	3	3	2	2	3	3	3	3	NA	NA	3	2	2	3	3	3	3	3	3	NA	3	3	2	3	3	3	3	3	3	3	3	3	3	3	3	3
Intraobserver	Original	Group 1	LSBU_0102T	7	7	7	7	7	7	7	NA	NA	NA	7	7	3	3	3	3	7	7	NA	NA	7	3	3	2	3	3	3	3	7	NA	7	3	3	3	3	3	3	3	3	7	3	3	3	3	3	3
Intraobserver	Original	Group 1	LSBU_0103	3	3	3	3	3	3	3	NA	NA	NA	3	3	3	3	3	3	3	3	NA	NA	3	3	2	2	2	2	3	3	3	NA	3	2	2	2	2	2	2	3	3	3	3	2	2	NA	2	2
Intraobserver	Original	Group 1	LSBU_0104	3	3	3	3	3	3	NA	NA	NA	NA	3	3	3	3	3	3	3	3	NA	NA	3	3	3	3	3	3	3	3	3	NA	3	3	3	3	2	2	3	3	3	3	3	3	2	2	2	2
Intraobserver	Original	Group 2	LSBU_0100T	NA	3	3	3	NA	3	3	NA	NA	NA	3	3	3	3	2	3	3	3	NA	NA	3	3	3	2	2	3	3	3	3	NA	3	3	2	2	2	2	2	2	2	2	3	2	2	2	2	2
Intraobserver	Original	Group 2	LSBU_0101T	NA	2	2	NA	2	2	NA	NA	NA	NA	2	2	2	3	3	3	3	2	NA	NA	2	2	2	2	3	3	3	3	2	NA	3	3	2	3	3	3	3	3	3	3	3	3	3	3	3	3
Intraobserver	Original	Group 2	LSBU_0102T	NA	3	3	3	3	3	NA	NA	NA	NA	3	3	3	3	3	3	3	3	NA	NA	3	3	3	2	3	3	3	2	2	NA	3	3	3	2	3	3	3	2	2	NA	3	3	3	3	3	3
Intraobserver	Original	Group 2	LSBU_0103	NA	2	2	2	2	2	2	NA	NA	NA	2	2	2	2	2	2	2	2	NA	NA	2	2	2	2	2	2	2	2	2	NA	2	2	2	2	2	2	2	2	2	NA	2	2	2	2	2	2
Intraobserver	Original	Group 2	LSBU_0104	NA	3	3	3	NA	3	NA	NA	NA	NA	NA	3	3	3	3	3	3	NA	NA	NA	3	3	3	3	3	3	3	3	NA	NA	3	3	3	2	2	2	2	2	3	NA	3	3	2	2	2	2
Intraobserver	Modified	Group 1	LSBU_0100T	NA	2	2	2	NA	2	NA	NA	NA	NA	2	2	2	2	2	2	2	2	NA	NA	2	2	2	2	2	2	2	2	2	NA	2	2	2	2	2	2	2	2	2	2	2	2	2	2	2	2
Intraobserver	Modified	Group 1	LSBU_0101T	2	2	2	2	2	2	NA	NA	NA	NA	2	2	2	2	2	2	2	2	NA	NA	2	2	2	2	2	2	2	2	2	NA	2	2	2	2	2	2	2	2	2	2	2	2	2	2	2	2
Intraobserver	Modified	Group 1	LSBU_0102T	3	3	3	3	3	3	NA	NA	NA	NA	3	3	2	2	2	2	2	3	NA	NA	3	2	2	2	2	2	2	2	3	NA	2	2	2	2	2	2	2	2	2	2	2	2	2	2	2	2
Intraobserver	Modified	Group 1	LSBU_0103	3	3	3	3	3	3	NA	NA	NA	NA	3	2	2	2	2	2	2	3	NA	NA	3	2	2	2	2	2	2	2	3	NA	2	2	2	2	2	2	2	2	2	2	2	2	2	2	2	2
Intraobserver	Modified	Group 1	LSBU_0104	3	3	3	3	3	3	3	NA	NA	NA	3	2	2	2	2	2	2	2	3	NA	3	2	2	2	2	2	2	2	3	NA	2	2	2	2	2	2	2	2	2	2	2	2	2	2	NA	2
Intraobserver	Modified	Group 2	LSBU_0100T	NA	2	2	2	NA	2	2	NA	NA	NA	2	2	2	2	2	2	2	2	NA	NA	2	2	2	2	2	2	2	2	2	NA	2	2	2	2	2	2	2	2	2	2	2	2	2	2	2	2
Intraobserver	Modified	Group 2	LSBU_0101T	NA	2	2	NA	2	2	NA	NA	NA	NA	2	2	2	2	2	2	2	2	NA	NA	2	2	2	2	2	2	2	2	2	NA	2	2	2	2	2	2	2	2	2	2	2	2	2	2	2	2
Intraobserver	Modified	Group 2	LSBU_0102T	NA	2	2	2	2	2	NA	NA	NA	NA	2	2	2	2	2	2	2	2	NA	NA	2	2	2	2	2	2	2	2	2	NA	2	2	2	2	2	2	2	2	2	NA	2	2	2	2	2	2
Intraobserver	Modified	Group 2	LSBU_0103	NA	2	2	2	2	2	2	NA	NA	NA	2	2	2	2	2	2	2	2	NA	NA	2	2	2	2	2	2	2	2	2	NA	2	2	2	2	2	2	2	2	2	NA	2	2	2	2	2	2
Intraobserver	Modified	Group 2	LSBU_0104	NA	2	2	2	NA	2	NA	NA	NA	NA	NA	2	2	2	2	2	2	NA	NA	NA	2	2	2	2	2	2	2	2	NA	NA	2	2	2	2	2	2	2	2	2	NA	2	2	2	2	2	2
[truncated: 154 more columns]
