# Supplementary material for: A reliable and inclusive method for assessing failure-causing mechanical wear in prosthetic feet
Source: PLOS Glob Public Health. 2026 May 29;6(5):e0006545. doi: 10.1371/journal.pgph.0006545 (PMC13221059; doi:10.1371/journal.pgph.0006545)
Supplement: S2 Table — (CSV) [file pgph.0006545.s003.csv]

Dataset	Method	Cell	Row	Col	Method	Feet	Raters	W	W rounded up	W binned	Stat name	Statistic	Pval
4 raters, 48 feet	Original	R2C1	2	1	Kendall's coefficient of concordance Wt	48	4	0.580048229	0.6	0.4-0.6	Chisq(47)	109.0490671	7.71E-07
4 raters, 48 feet	Original	R3C1	3	1	Kendall's coefficient of concordance Wt	48	4	0.514084645	0.6	0.4-0.6	Chisq(47)	96.64791324	2.73E-05
4 raters, 48 feet	Original	R2C2	2	2	Kendall's coefficient of concordance Wt	48	4	0.501440109	0.6	0.4-0.6	Chisq(47)	94.27074049	5.23E-05
4 raters, 48 feet	Original	R3C2	3	2	Kendall's coefficient of concordance Wt	48	4	0.518142256	0.6	0.4-0.6	Chisq(47)	97.41074414	2.22E-05
4 raters, 48 feet	Original	R4C2	4	2	Kendall's coefficient of concordance Wt	48	4	0.451842222	0.6	0.4-0.6	Chisq(47)	84.94633769	0.000581941
4 raters, 48 feet	Original	R5C2	5	2	Kendall's coefficient of concordance Wt	48	4	0.380651021	0.4	0.2-0.4	Chisq(47)	71.56239199	0.011981706
4 raters, 48 feet	Original	R6C2	6	2	Kendall's coefficient of concordance Wt	48	4	0.356351611	0.4	0.2-0.4	Chisq(47)	66.9941028	0.029194327
4 raters, 48 feet	Original	R7C2	7	2	Kendall's coefficient of concordance Wt	48	4	0.361076874	0.4	0.2-0.4	Chisq(47)	67.8824523	0.024709015
4 raters, 48 feet	Original	R1C3	1	3	Kendall's coefficient of concordance Wt	48	4	0.464967502	0.6	0.4-0.6	Chisq(47)	87.4138904	0.000314266
4 raters, 48 feet	Original	R2C3	2	3	Kendall's coefficient of concordance Wt	48	4	0.504374955	0.6	0.4-0.6	Chisq(47)	94.82249163	4.50E-05
4 raters, 48 feet	Original	R3C3	3	3	Kendall's coefficient of concordance Wt	48	4	0.552906512	0.6	0.4-0.6	Chisq(47)	103.9464242	3.47E-06
4 raters, 48 feet	Original	R4C3	4	3	Kendall's coefficient of concordance Wt	48	4	0.518583691	0.6	0.4-0.6	Chisq(47)	97.49373391	2.17E-05
4 raters, 48 feet	Original	R5C3	5	3	Kendall's coefficient of concordance Wt	48	4	0.569555404	0.6	0.4-0.6	Chisq(47)	107.076416	1.39E-06
4 raters, 48 feet	Original	R6C3	6	3	Kendall's coefficient of concordance Wt	48	4	0.533764219	0.6	0.4-0.6	Chisq(47)	100.3476732	9.74E-06
4 raters, 48 feet	Original	R7C3	7	3	Kendall's coefficient of concordance Wt	48	4	0.454545455	0.6	0.4-0.6	Chisq(47)	85.45454545	0.00051328
4 raters, 48 feet	Original	R8C3	8	3	Kendall's coefficient of concordance Wt	48	4	0.337895923	0.4	0.2-0.4	Chisq(47)	63.5244335	0.054282212
4 raters, 48 feet	Original	R1C4	1	4	Kendall's coefficient of concordance Wt	48	4	0.484023288	0.6	0.4-0.6	Chisq(47)	90.99637819	0.000124891
4 raters, 48 feet	Original	R2C4	2	4	Kendall's coefficient of concordance Wt	48	4	0.55664956	0.6	0.4-0.6	Chisq(47)	104.6501173	2.83E-06
4 raters, 48 feet	Original	R3C4	3	4	Kendall's coefficient of concordance Wt	48	4	0.707760718	0.8	0.6-0.8	Chisq(47)	133.059015	3.71E-10
4 raters, 48 feet	Original	R4C4	4	4	Kendall's coefficient of concordance Wt	48	4	0.609375	0.8	0.6-0.8	Chisq(47)	114.5625	1.44E-07
4 raters, 48 feet	Original	R5C4	5	4	Kendall's coefficient of concordance Wt	48	4	0.726435413	0.8	0.6-0.8	Chisq(47)	136.5698576	1.14E-10
4 raters, 48 feet	Original	R6C4	6	4	Kendall's coefficient of concordance Wt	48	4	0.658694766	0.8	0.6-0.8	Chisq(47)	123.8346159	7.70E-09
4 raters, 48 feet	Original	R7C4	7	4	Kendall's coefficient of concordance Wt	48	4	0.660893206	0.8	0.6-0.8	Chisq(47)	124.2479228	6.74E-09
4 raters, 48 feet	Original	R8C4	8	4	Kendall's coefficient of concordance Wt	48	4	0.555479308	0.6	0.4-0.6	Chisq(47)	104.43011	3.02E-06
4 raters, 48 feet	Original	R2C5	2	5	Kendall's coefficient of concordance Wt	48	4	0.535523441	0.6	0.4-0.6	Chisq(47)	100.6784068	8.87E-06
4 raters, 48 feet	Original	R3C5	3	5	Kendall's coefficient of concordance Wt	48	4	0.764106976	0.8	0.6-0.8	Chisq(47)	143.6521114	1.01E-11
4 raters, 48 feet	Original	R4C5	4	5	Kendall's coefficient of concordance Wt	48	4	0.685845079	0.8	0.6-0.8	Chisq(47)	128.9388748	1.46E-09
4 raters, 48 feet	Original	R5C5	5	5	Kendall's coefficient of concordance Wt	48	4	0.652091239	0.8	0.6-0.8	Chisq(47)	122.5931529	1.15E-08
4 raters, 48 feet	Original	R6C5	6	5	Kendall's coefficient of concordance Wt	48	4	0.721533156	0.8	0.6-0.8	Chisq(47)	135.6482333	1.56E-10
4 raters, 48 feet	Original	R7C5	7	5	Kendall's coefficient of concordance Wt	48	4	0.679671403	0.8	0.6-0.8	Chisq(47)	127.7782238	2.13E-09
4 raters, 48 feet	Original	R8C5	8	5	Kendall's coefficient of concordance Wt	48	4	0.659596116	0.8	0.6-0.8	Chisq(47)	124.0040699	7.29E-09
4 raters, 48 feet	Original	R9C5	9	5	Kendall's coefficient of concordance Wt	48	4	0.45112249	0.6	0.4-0.6	Chisq(47)	84.81102818	0.000601651
4 raters, 48 feet	Original	R1C6	1	6	Kendall's coefficient of concordance Wt	48	4	0.509559412	0.6	0.4-0.6	Chisq(47)	95.79716947	3.45E-05
4 raters, 48 feet	Original	R2C6	2	6	Kendall's coefficient of concordance Wt	48	4	0.509672434	0.6	0.4-0.6	Chisq(47)	95.81841759	3.43E-05
4 raters, 48 feet	Original	R3C6	3	6	Kendall's coefficient of concordance Wt	48	4	0.641740906	0.8	0.6-0.8	Chisq(47)	120.6472904	2.14E-08
4 raters, 48 feet	Original	R4C6	4	6	Kendall's coefficient of concordance Wt	48	4	0.775326011	0.8	0.6-0.8	Chisq(47)	145.7612901	4.84E-12
4 raters, 48 feet	Original	R5C6	5	6	Kendall's coefficient of concordance Wt	48	4	0.761358231	0.8	0.6-0.8	Chisq(47)	143.1353475	1.20E-11
4 raters, 48 feet	Original	R6C6	6	6	Kendall's coefficient of concordance Wt	48	4	0.79136923	0.8	0.6-0.8	Chisq(47)	148.7774152	1.68E-12
4 raters, 48 feet	Original	R7C6	7	6	Kendall's coefficient of concordance Wt	48	4	0.743145597	0.8	0.6-0.8	Chisq(47)	139.7113722	3.91E-11
4 raters, 48 feet	Original	R8C6	8	6	Kendall's coefficient of concordance Wt	48	4	0.756098386	0.8	0.6-0.8	Chisq(47)	142.1464965	1.69E-11
4 raters, 48 feet	Original	R9C6	9	6	Kendall's coefficient of concordance Wt	48	4	0.677747987	0.8	0.6-0.8	Chisq(47)	127.4166216	2.40E-09
4 raters, 48 feet	Original	R10C6	10	6	Kendall's coefficient of concordance Wt	48	4	0.381256154	0.4	0.2-0.4	Chisq(47)	71.67615696	0.011707052
4 raters, 48 feet	Original	R1C7	1	7	Kendall's coefficient of concordance Wt	48	4	0.502550138	0.6	0.4-0.6	Chisq(47)	94.47942585	4.94E-05
4 raters, 48 feet	Original	R2C7	2	7	Kendall's coefficient of concordance Wt	48	4	0.524610123	0.6	0.4-0.6	Chisq(47)	98.62670315	1.58E-05
4 raters, 48 feet	Original	R3C7	3	7	Kendall's coefficient of concordance Wt	48	4	0.558612575	0.6	0.4-0.6	Chisq(47)	105.0191642	2.54E-06
4 raters, 48 feet	Original	R4C7	4	7	Kendall's coefficient of concordance Wt	48	4	0.725067871	0.8	0.6-0.8	Chisq(47)	136.3127598	1.24E-10
4 raters, 48 feet	Original	R5C7	5	7	Kendall's coefficient of concordance Wt	48	4	0.735007745	0.8	0.6-0.8	Chisq(47)	138.1814561	6.59E-11
4 raters, 48 feet	Original	R6C7	6	7	Kendall's coefficient of concordance Wt	48	4	0.748665734	0.8	0.6-0.8	Chisq(47)	140.7491579	2.74E-11
4 raters, 48 feet	Original	R7C7	7	7	Kendall's coefficient of concordance Wt	48	4	0.710207446	0.8	0.6-0.8	Chisq(47)	133.5189998	3.18E-10
4 raters, 48 feet	Original	R8C7	8	7	Kendall's coefficient of concordance Wt	48	4	0.749212964	0.8	0.6-0.8	Chisq(47)	140.8520373	2.64E-11
4 raters, 48 feet	Original	R9C7	9	7	Kendall's coefficient of concordance Wt	48	4	0.714592452	0.8	0.6-0.8	Chisq(47)	134.343381	2.41E-10
4 raters, 48 feet	Original	R10C7	10	7	Kendall's coefficient of concordance Wt	48	4	0.419774106	0.6	0.4-0.6	Chisq(47)	78.91753184	0.002438539
4 raters, 48 feet	Original	R1C8	1	8	Kendall's coefficient of concordance Wt	48	4	0.513809074	0.6	0.4-0.6	Chisq(47)	96.59610586	2.77E-05
4 raters, 48 feet	Original	R2C8	2	8	Kendall's coefficient of concordance Wt	48	4	0.513087429	0.6	0.4-0.6	Chisq(47)	96.4604367	2.88E-05
4 raters, 48 feet	Original	R3C8	3	8	Kendall's coefficient of concordance Wt	48	4	0.583682405	0.6	0.4-0.6	Chisq(47)	109.7322921	6.28E-07
4 raters, 48 feet	Original	R4C8	4	8	Kendall's coefficient of concordance Wt	48	4	0.666843322	0.8	0.6-0.8	Chisq(47)	125.3665445	4.69E-09
4 raters, 48 feet	Original	R5C8	5	8	Kendall's coefficient of concordance Wt	48	4	0.705530591	0.8	0.6-0.8	Chisq(47)	132.6397511	4.27E-10
4 raters, 48 feet	Original	R6C8	6	8	Kendall's coefficient of concordance Wt	48	4	0.701495052	0.8	0.6-0.8	Chisq(47)	131.8810698	5.50E-10
4 raters, 48 feet	Original	R7C8	7	8	Kendall's coefficient of concordance Wt	48	4	0.620118452	0.8	0.6-0.8	Chisq(47)	116.582269	7.69E-08
4 raters, 48 feet	Original	R8C8	8	8	Kendall's coefficient of concordance Wt	48	4	0.706668961	0.8	0.6-0.8	Chisq(47)	132.8537646	3.98E-10
4 raters, 48 feet	Original	R9C8	9	8	Kendall's coefficient of concordance Wt	48	4	0.713364191	0.8	0.6-0.8	Chisq(47)	134.1124678	2.61E-10
4 raters, 48 feet	Original	R10C8	10	8	Kendall's coefficient of concordance Wt	48	4	0.527533745	0.6	0.4-0.6	Chisq(47)	99.17634401	1.35E-05
4 raters, 48 feet	Original	R2C9	2	9	Kendall's coefficient of concordance Wt	48	4	0.555694667	0.6	0.4-0.6	Chisq(47)	104.4705973	2.98E-06
4 raters, 48 feet	Original	R3C9	3	9	Kendall's coefficient of concordance Wt	48	4	0.670136786	0.8	0.6-0.8	Chisq(47)	125.9857158	3.83E-09
4 raters, 48 feet	Original	R4C9	4	9	Kendall's coefficient of concordance Wt	48	4	0.733342011	0.8	0.6-0.8	Chisq(47)	137.8682982	7.33E-11
4 raters, 48 feet	Original	R5C9	5	9	Kendall's coefficient of concordance Wt	48	4	0.702050461	0.8	0.6-0.8	Chisq(47)	131.9854867	5.31E-10
4 raters, 48 feet	Original	R6C9	6	9	Kendall's coefficient of concordance Wt	48	4	0.67209515	0.8	0.6-0.8	Chisq(47)	126.3538883	3.40E-09
4 raters, 48 feet	Original	R7C9	7	9	Kendall's coefficient of concordance Wt	48	4	0.612076049	0.8	0.6-0.8	Chisq(47)	115.0702973	1.23E-07
4 raters, 48 feet	Original	R8C9	8	9	Kendall's coefficient of concordance Wt	48	4	0.680359963	0.8	0.6-0.8	Chisq(47)	127.907673	2.05E-09
4 raters, 48 feet	Original	R9C9	9	9	Kendall's coefficient of concordance Wt	48	4	0.704039675	0.8	0.6-0.8	Chisq(47)	132.3594589	4.69E-10
4 raters, 48 feet	Original	R10C9	10	9	Kendall's coefficient of concordance Wt	48	4	0.490457557	0.6	0.4-0.6	Chisq(47)	92.20602078	9.08E-05
4 raters, 48 feet	Original	R2C10	2	10	Kendall's coefficient of concordance Wt	48	4	0.589306348	0.6	0.4-0.6	Chisq(47)	110.7895935	4.56E-07
4 raters, 48 feet	Original	R3C10	3	10	Kendall's coefficient of concordance Wt	48	4	0.669281319	0.8	0.6-0.8	Chisq(47)	125.8248881	4.04E-09
4 raters, 48 feet	Original	R4C10	4	10	Kendall's coefficient of concordance Wt	48	4	0.713792997	0.8	0.6-0.8	Chisq(47)	134.1930834	2.54E-10
4 raters, 48 feet	Original	R5C10	5	10	Kendall's coefficient of concordance Wt	48	4	0.736189874	0.8	0.6-0.8	Chisq(47)	138.4036962	6.11E-11
4 raters, 48 feet	Original	R6C10	6	10	Kendall's coefficient of concordance Wt	48	4	0.72231101	0.8	0.6-0.8	Chisq(47)	135.79447	1.48E-10
4 raters, 48 feet	Original	R7C10	7	10	Kendall's coefficient of concordance Wt	48	4	0.704417189	0.8	0.6-0.8	Chisq(47)	132.4304315	4.58E-10
4 raters, 48 feet	Original	R8C10	8	10	Kendall's coefficient of concordance Wt	48	4	0.788776738	0.8	0.6-0.8	Chisq(47)	148.2900267	2.00E-12
4 raters, 48 feet	Original	R9C10	9	10	Kendall's coefficient of concordance Wt	48	4	0.697709437	0.8	0.6-0.8	Chisq(47)	131.1693741	6.97E-10
4 raters, 48 feet	Original	R10C10	10	10	Kendall's coefficient of concordance Wt	48	4	0.532472181	0.6	0.4-0.6	Chisq(47)	100.10477	1.04E-05
4 raters, 48 feet	Original	R2C11	2	11	Kendall's coefficient of concordance Wt	48	4	0.528150455	0.6	0.4-0.6	Chisq(47)	99.29228558	1.31E-05
4 raters, 48 feet	Original	R3C11	3	11	Kendall's coefficient of concordance Wt	48	4	0.655638646	0.8	0.6-0.8	Chisq(47)	123.2600654	9.27E-09
4 raters, 48 feet	Original	R4C11	4	11	Kendall's coefficient of concordance Wt	48	4	0.823947937	1	0.8-1	Chisq(47)	154.9022121	1.92E-13
4 raters, 48 feet	Original	R5C11	5	11	Kendall's coefficient of concordance Wt	48	4	0.755870024	0.8	0.6-0.8	Chisq(47)	142.1035646	1.72E-11
4 raters, 48 feet	Original	R6C11	6	11	Kendall's coefficient of concordance Wt	48	4	0.757241667	0.8	0.6-0.8	Chisq(47)	142.3614335	1.57E-11
4 raters, 48 feet	Original	R7C11	7	11	Kendall's coefficient of concordance Wt	48	4	0.820738394	1	0.8-1	Chisq(47)	154.2988181	2.38E-13
4 raters, 48 feet	Original	R8C11	8	11	Kendall's coefficient of concordance Wt	48	4	0.849663593	1	0.8-1	Chisq(47)	159.7367555	3.38E-14
4 raters, 48 feet	Original	R9C11	9	11	Kendall's coefficient of concordance Wt	48	4	0.714881832	0.8	0.6-0.8	Chisq(47)	134.3977843	2.37E-10
4 raters, 48 feet	Original	R2C12	2	12	Kendall's coefficient of concordance Wt	48	4	0.479902843	0.6	0.4-0.6	Chisq(47)	90.2217345	0.00015289
4 raters, 48 feet	Original	R3C12	3	12	Kendall's coefficient of concordance Wt	48	4	0.591584296	0.6	0.4-0.6	Chisq(47)	111.2178476	4.01E-07
4 raters, 48 feet	Original	R4C12	4	12	Kendall's coefficient of concordance Wt	48	4	0.718412896	0.8	0.6-0.8	Chisq(47)	135.0616244	1.90E-10
4 raters, 48 feet	Original	R5C12	5	12	Kendall's coefficient of concordance Wt	48	4	0.809252102	1	0.8-1	Chisq(47)	152.1393952	5.13E-13
4 raters, 48 feet	Original	R6C12	6	12	Kendall's coefficient of concordance Wt	48	4	0.871956149	1	0.8-1	Chisq(47)	163.927756	7.37E-15
4 raters, 48 feet	Original	R7C12	7	12	Kendall's coefficient of concordance Wt	48	4	0.881661087	1	0.8-1	Chisq(47)	165.7522844	3.78E-15
4 raters, 48 feet	Original	R8C12	8	12	Kendall's coefficient of concordance Wt	48	4	0.817919273	1	0.8-1	Chisq(47)	153.7688233	2.88E-13
4 raters, 48 feet	Original	R9C12	9	12	Kendall's coefficient of concordance Wt	48	4	0.657745559	0.8	0.6-0.8	Chisq(47)	123.6561652	8.16E-09
4 raters, 48 feet	Original	R2C13	2	13	Kendall's coefficient of concordance Wt	48	4	0.369683032	0.4	0.2-0.4	Chisq(47)	69.50041006	0.018089502
4 raters, 48 feet	Original	R3C13	3	13	Kendall's coefficient of concordance Wt	48	4	0.660414072	0.8	0.6-0.8	Chisq(47)	124.1578456	6.94E-09
4 raters, 48 feet	Original	R4C13	4	13	Kendall's coefficient of concordance Wt	48	4	0.67721818	0.8	0.6-0.8	Chisq(47)	127.3170179	2.48E-09
4 raters, 48 feet	Original	R5C13	5	13	Kendall's coefficient of concordance Wt	48	4	0.807981165	1	0.8-1	Chisq(47)	151.9004591	5.59E-13
4 raters, 48 feet	Original	R6C13	6	13	Kendall's coefficient of concordance Wt	48	4	0.825996822	1	0.8-1	Chisq(47)	155.2874026	1.67E-13
4 raters, 48 feet	Original	R7C13	7	13	Kendall's coefficient of concordance Wt	48	4	0.837023235	1	0.8-1	Chisq(47)	157.3603683	7.96E-14
4 raters, 48 feet	Original	R8C13	8	13	Kendall's coefficient of concordance Wt	48	4	0.717124755	0.8	0.6-0.8	Chisq(47)	134.8194539	2.06E-10
4 raters, 48 feet	Original	R9C13	9	13	Kendall's coefficient of concordance Wt	48	4	0.681683378	0.8	0.6-0.8	Chisq(47)	128.1564751	1.89E-09
4 raters, 48 feet	Original	R3C14	3	14	Kendall's coefficient of concordance Wt	48	4	0.61930359	0.8	0.6-0.8	Chisq(47)	116.4290749	8.07E-08
4 raters, 48 feet	Original	R4C14	4	14	Kendall's coefficient of concordance Wt	48	4	0.570511853	0.6	0.4-0.6	Chisq(47)	107.2562284	1.31E-06
4 raters, 48 feet	Original	R5C14	5	14	Kendall's coefficient of concordance Wt	48	4	0.643756249	0.8	0.6-0.8	Chisq(47)	121.0261747	1.89E-08
4 raters, 48 feet	Original	R8C14	8	14	Kendall's coefficient of concordance Wt	48	4	0.704160588	0.8	0.6-0.8	Chisq(47)	132.3821905	4.66E-10
4 raters, 48 feet	Original	R9C14	9	14	Kendall's coefficient of concordance Wt	48	4	0.606957835	0.8	0.6-0.8	Chisq(47)	114.108073	1.66E-07
4 raters, 48 feet	Original	R8C15	8	15	Kendall's coefficient of concordance Wt	48	4	0.673836502	0.8	0.6-0.8	Chisq(47)	126.6812625	3.06E-09
4 raters, 48 feet	Original	R9C15	9	15	Kendall's coefficient of concordance Wt	48	4	0.64435642	0.8	0.6-0.8	Chisq(47)	121.139007	1.83E-08
4 raters, 48 feet	Original	R8C16	8	16	Kendall's coefficient of concordance Wt	48	4	0.713221884	0.8	0.6-0.8	Chisq(47)	134.0857143	2.63E-10
4 raters, 48 feet	Original	R3C17	3	17	Kendall's coefficient of concordance Wt	48	4	0.54518689	0.6	0.4-0.6	Chisq(47)	102.4951353	5.28E-06
4 raters, 48 feet	Original	R8C17	8	17	Kendall's coefficient of concordance Wt	48	4	0.735502878	0.8	0.6-0.8	Chisq(47)	138.274541	6.38E-11
4 raters, 48 feet	Original	R4C18	4	18	Kendall's coefficient of concordance Wt	48	4	0.543438054	0.6	0.4-0.6	Chisq(47)	102.1663541	5.80E-06
4 raters, 48 feet	Original	R5C18	5	18	Kendall's coefficient of concordance Wt	48	4	0.667729435	0.8	0.6-0.8	Chisq(47)	125.5331339	4.44E-09
4 raters, 48 feet	Original	R6C18	6	18	Kendall's coefficient of concordance Wt	48	4	0.669204198	0.8	0.6-0.8	Chisq(47)	125.8103891	4.06E-09
4 raters, 48 feet	Original	R7C18	7	18	Kendall's coefficient of concordance Wt	48	4	0.604334817	0.8	0.6-0.8	Chisq(47)	113.6149456	1.93E-07
4 raters, 48 feet	Original	R8C18	8	18	Kendall's coefficient of concordance Wt	48	4	0.579615744	0.6	0.4-0.6	Chisq(47)	108.9677598	7.90E-07
4 raters, 48 feet	Original	R4C19	4	19	Kendall's coefficient of concordance Wt	48	4	0.47837501	0.6	0.4-0.6	Chisq(47)	89.93450195	0.000164735
4 raters, 48 feet	Original	R5C19	5	19	Kendall's coefficient of concordance Wt	48	4	0.506214685	0.6	0.4-0.6	Chisq(47)	95.16836076	4.10E-05
4 raters, 48 feet	Original	R6C19	6	19	Kendall's coefficient of concordance Wt	48	4	0.532476451	0.6	0.4-0.6	Chisq(47)	100.1055727	1.04E-05
4 raters, 48 feet	Original	R7C19	7	19	Kendall's coefficient of concordance Wt	48	4	0.562564641	0.6	0.4-0.6	Chisq(47)	105.7621525	2.04E-06
4 raters, 48 feet	Original	R5C20	5	20	Kendall's coefficient of concordance Wt	48	4	0.567782818	0.6	0.4-0.6	Chisq(47)	106.7431698	1.53E-06
4 raters, 48 feet	Original	R6C20	6	20	Kendall's coefficient of concordance Wt	48	4	0.567659998	0.6	0.4-0.6	Chisq(47)	106.7200797	1.54E-06
4 raters, 48 feet	Original	R7C20	7	20	Kendall's coefficient of concordance Wt	48	4	0.524016868	0.6	0.4-0.6	Chisq(47)	98.51517126	1.63E-05
3 raters, 62 feet	Original	R2C1	2	1	Kendall's coefficient of concordance Wt	62	3	0.552697059	0.6	0.4-0.6	Chisq(61)	101.1435617	0.000945396
3 raters, 62 feet	Original	R3C1	3	1	Kendall's coefficient of concordance Wt	62	3	0.509271302	0.6	0.4-0.6	Chisq(61)	93.19664818	0.004989592
3 raters, 62 feet	Original	R2C2	2	2	Kendall's coefficient of concordance Wt	62	3	0.538081906	0.6	0.4-0.6	Chisq(61)	98.46898875	0.001686804
3 raters, 62 feet	Original	R3C2	3	2	Kendall's coefficient of concordance Wt	62	3	0.579930697	0.6	0.4-0.6	Chisq(61)	106.1273175	0.000306312
3 raters, 62 feet	Original	R4C2	4	2	Kendall's coefficient of concordance Wt	62	3	0.577237886	0.6	0.4-0.6	Chisq(61)	105.6345332	0.00034334
3 raters, 62 feet	Original	R5C2	5	2	Kendall's coefficient of concordance Wt	62	3	0.497834706	0.6	0.4-0.6	Chisq(61)	91.10375126	0.007506146
3 raters, 62 feet	Original	R6C2	6	2	Kendall's coefficient of concordance Wt	62	3	0.511681066	0.6	0.4-0.6	Chisq(61)	93.63763517	0.004570666
3 raters, 62 feet	Original	R7C2	7	2	Kendall's coefficient of concordance Wt	62	3	0.539161	0.6	0.4-0.6	Chisq(61)	98.66646306	0.001617254
3 raters, 62 feet	Original	R1C3	1	3	Kendall's coefficient of concordance Wt	62	3	0.498383292	0.6	0.4-0.6	Chisq(61)	91.2041424	0.007362748
3 raters, 62 feet	Original	R2C3	2	3	Kendall's coefficient of concordance Wt	62	3	0.562980177	0.6	0.4-0.6	Chisq(61)	103.0253724	0.000622184
3 raters, 62 feet	Original	R3C3	3	3	Kendall's coefficient of concordance Wt	62	3	0.665544877	0.8	0.6-0.8	Chisq(61)	121.7947124	6.18E-06
3 raters, 62 feet	Original	R4C3	4	3	Kendall's coefficient of concordance Wt	62	3	0.673636452	0.8	0.6-0.8	Chisq(61)	123.2754708	4.17E-06
3 raters, 62 feet	Original	R5C3	5	3	Kendall's coefficient of concordance Wt	62	3	0.720241996	0.8	0.6-0.8	Chisq(61)	131.8042852	4.00E-07
3 raters, 62 feet	Original	R6C3	6	3	Kendall's coefficient of concordance Wt	62	3	0.674413375	0.8	0.6-0.8	Chisq(61)	123.4176476	4.01E-06
3 raters, 62 feet	Original	R7C3	7	3	Kendall's coefficient of concordance Wt	62	3	0.659313751	0.8	0.6-0.8	Chisq(61)	120.6544164	8.35E-06
3 raters, 62 feet	Original	R8C3	8	3	Kendall's coefficient of concordance Wt	62	3	0.480396336	0.6	0.4-0.6	Chisq(61)	87.91252944	0.013635351
3 raters, 62 feet	Original	R1C4	1	4	Kendall's coefficient of concordance Wt	62	3	0.521550311	0.6	0.4-0.6	Chisq(61)	95.44370698	0.003172936
3 raters, 62 feet	Original	R2C4	2	4	Kendall's coefficient of concordance Wt	62	3	0.644019561	0.8	0.6-0.8	Chisq(61)	117.8555796	1.73E-05
3 raters, 62 feet	Original	R3C4	3	4	Kendall's coefficient of concordance Wt	62	3	0.851979146	1	0.8-1	Chisq(61)	155.9121837	2.96E-10
3 raters, 62 feet	Original	R4C4	4	4	Kendall's coefficient of concordance Wt	62	3	0.733072557	0.8	0.6-0.8	Chisq(61)	134.1522779	2.06E-07
3 raters, 62 feet	Original	R5C4	5	4	Kendall's coefficient of concordance Wt	62	3	0.830899337	1	0.8-1	Chisq(61)	152.0545786	9.88E-10
3 raters, 62 feet	Original	R6C4	6	4	Kendall's coefficient of concordance Wt	62	3	0.769140594	0.8	0.6-0.8	Chisq(61)	140.7527288	3.02E-08
3 raters, 62 feet	Original	R7C4	7	4	Kendall's coefficient of concordance Wt	62	3	0.787774275	0.8	0.6-0.8	Chisq(61)	144.1626924	1.10E-08
3 raters, 62 feet	Original	R8C4	8	4	Kendall's coefficient of concordance Wt	62	3	0.688589389	0.8	0.6-0.8	Chisq(61)	126.0118581	1.99E-06
3 raters, 62 feet	Original	R2C5	2	5	Kendall's coefficient of concordance Wt	62	3	0.560259707	0.6	0.4-0.6	Chisq(61)	102.5275263	0.000695605
3 raters, 62 feet	Original	R3C5	3	5	Kendall's coefficient of concordance Wt	62	3	0.804991494	1	0.8-1	Chisq(61)	147.3134435	4.24E-09
3 raters, 62 feet	Original	R4C5	4	5	Kendall's coefficient of concordance Wt	62	3	0.822263516	1	0.8-1	Chisq(61)	150.4742234	1.61E-09
3 raters, 62 feet	Original	R5C5	5	5	Kendall's coefficient of concordance Wt	62	3	0.783851832	0.8	0.6-0.8	Chisq(61)	143.4448853	1.36E-08
3 raters, 62 feet	Original	R6C5	6	5	Kendall's coefficient of concordance Wt	62	3	0.831515553	1	0.8-1	Chisq(61)	152.1673462	9.54E-10
3 raters, 62 feet	Original	R7C5	7	5	Kendall's coefficient of concordance Wt	62	3	0.795952493	0.8	0.6-0.8	Chisq(61)	145.6593063	6.99E-09
3 raters, 62 feet	Original	R8C5	8	5	Kendall's coefficient of concordance Wt	62	3	0.823402946	1	0.8-1	Chisq(61)	150.6827392	1.51E-09
3 raters, 62 feet	Original	R9C5	9	5	Kendall's coefficient of concordance Wt	62	3	0.608323264	0.8	0.6-0.8	Chisq(61)	111.3231574	8.89E-05
3 raters, 62 feet	Original	R10C5	10	5	Kendall's coefficient of concordance Wt	62	3	0.469017746	0.6	0.4-0.6	Chisq(61)	85.83024754	0.01978041
3 raters, 62 feet	Original	R1C6	1	6	Kendall's coefficient of concordance Wt	62	3	0.519884874	0.6	0.4-0.6	Chisq(61)	95.13893191	0.003376714
3 raters, 62 feet	Original	R2C6	2	6	Kendall's coefficient of concordance Wt	62	3	0.560134616	0.6	0.4-0.6	Chisq(61)	102.5046347	0.000699171
3 raters, 62 feet	Original	R3C6	3	6	Kendall's coefficient of concordance Wt	62	3	0.696351696	0.8	0.6-0.8	Chisq(61)	127.4323604	1.35E-06
3 raters, 62 feet	Original	R4C6	4	6	Kendall's coefficient of concordance Wt	62	3	0.814094241	1	0.8-1	Chisq(61)	148.9792462	2.55E-09
3 raters, 62 feet	Original	R5C6	5	6	Kendall's coefficient of concordance Wt	62	3	0.811497191	1	0.8-1	Chisq(61)	148.503986	2.95E-09
3 raters, 62 feet	Original	R6C6	6	6	Kendall's coefficient of concordance Wt	62	3	0.856733524	1	0.8-1	Chisq(61)	156.782235	2.25E-10
3 raters, 62 feet	Original	R7C6	7	6	Kendall's coefficient of concordance Wt	62	3	0.805591	1	0.8-1	Chisq(61)	147.4231531	4.10E-09
3 raters, 62 feet	Original	R8C6	8	6	Kendall's coefficient of concordance Wt	62	3	0.832563325	1	0.8-1	Chisq(61)	152.3590884	8.99E-10
3 raters, 62 feet	Original	R9C6	9	6	Kendall's coefficient of concordance Wt	62	3	0.768887152	0.8	0.6-0.8	Chisq(61)	140.7063487	3.07E-08
3 raters, 62 feet	Original	R10C6	10	6	Kendall's coefficient of concordance Wt	62	3	0.479537321	0.6	0.4-0.6	Chisq(61)	87.75532978	0.014030627
3 raters, 62 feet	Original	R1C7	1	7	Kendall's coefficient of concordance Wt	62	3	0.505913841	0.6	0.4-0.6	Chisq(61)	92.58223297	0.005632698
3 raters, 62 feet	Original	R2C7	2	7	Kendall's coefficient of concordance Wt	62	3	0.586009048	0.6	0.4-0.6	Chisq(61)	107.2396557	0.000236258
3 raters, 62 feet	Original	R3C7	3	7	Kendall's coefficient of concordance Wt	62	3	0.66484142	0.8	0.6-0.8	Chisq(61)	121.6659799	6.40E-06
3 raters, 62 feet	Original	R4C7	4	7	Kendall's coefficient of concordance Wt	62	3	0.783144837	0.8	0.6-0.8	Chisq(61)	143.3155052	1.41E-08
3 raters, 62 feet	Original	R5C7	5	7	Kendall's coefficient of concordance Wt	62	3	0.782312173	0.8	0.6-0.8	Chisq(61)	143.1631277	1.48E-08
3 raters, 62 feet	Original	R6C7	6	7	Kendall's coefficient of concordance Wt	62	3	0.818363293	1	0.8-1	Chisq(61)	149.7604826	2.01E-09
3 raters, 62 feet	Original	R7C7	7	7	Kendall's coefficient of concordance Wt	62	3	0.795834861	0.8	0.6-0.8	Chisq(61)	145.6377796	7.04E-09
3 raters, 62 feet	Original	R8C7	8	7	Kendall's coefficient of concordance Wt	62	3	0.800861687	1	0.8-1	Chisq(61)	146.5576888	5.33E-09
3 raters, 62 feet	Original	R9C7	9	7	Kendall's coefficient of concordance Wt	62	3	0.799884162	0.8	0.6-0.8	Chisq(61)	146.3788016	5.62E-09
3 raters, 62 feet	Original	R10C7	10	7	Kendall's coefficient of concordance Wt	62	3	0.576085545	0.6	0.4-0.6	Chisq(61)	105.4236547	0.000360459
3 raters, 62 feet	Original	R1C8	1	8	Kendall's coefficient of concordance Wt	62	3	0.584145164	0.6	0.4-0.6	Chisq(61)	106.8985649	0.000255918
3 raters, 62 feet	Original	R2C8	2	8	Kendall's coefficient of concordance Wt	62	3	0.675209842	0.8	0.6-0.8	Chisq(61)	123.5634011	3.86E-06
3 raters, 62 feet	Original	R3C8	3	8	Kendall's coefficient of concordance Wt	62	3	0.7015418	0.8	0.6-0.8	Chisq(61)	128.3821495	1.04E-06
3 raters, 62 feet	Original	R4C8	4	8	Kendall's coefficient of concordance Wt	62	3	0.71083719	0.8	0.6-0.8	Chisq(61)	130.0832058	6.49E-07
3 raters, 62 feet	Original	R5C8	5	8	Kendall's coefficient of concordance Wt	62	3	0.752551261	0.8	0.6-0.8	Chisq(61)	137.7168808	7.36E-08
3 raters, 62 feet	Original	R6C8	6	8	Kendall's coefficient of concordance Wt	62	3	0.736541127	0.8	0.6-0.8	Chisq(61)	134.7870262	1.71E-07
3 raters, 62 feet	Original	R7C8	7	8	Kendall's coefficient of concordance Wt	62	3	0.695250018	0.8	0.6-0.8	Chisq(61)	127.2307533	1.43E-06
3 raters, 62 feet	Original	R8C8	8	8	Kendall's coefficient of concordance Wt	62	3	0.767104538	0.8	0.6-0.8	Chisq(61)	140.3801304	3.38E-08
3 raters, 62 feet	Original	R9C8	9	8	Kendall's coefficient of concordance Wt	62	3	0.781323753	0.8	0.6-0.8	Chisq(61)	142.9822468	1.56E-08
3 raters, 62 feet	Original	R10C8	10	8	Kendall's coefficient of concordance Wt	62	3	0.698483269	0.8	0.6-0.8	Chisq(61)	127.8224382	1.21E-06
3 raters, 62 feet	Original	R2C9	2	9	Kendall's coefficient of concordance Wt	62	3	0.697642586	0.8	0.6-0.8	Chisq(61)	127.6685932	1.27E-06
3 raters, 62 feet	Original	R3C9	3	9	Kendall's coefficient of concordance Wt	62	3	0.714628165	0.8	0.6-0.8	Chisq(61)	130.7769542	5.34E-07
3 raters, 62 feet	Original	R4C9	4	9	Kendall's coefficient of concordance Wt	62	3	0.786874762	0.8	0.6-0.8	Chisq(61)	143.9980814	1.15E-08
3 raters, 62 feet	Original	R5C9	5	9	Kendall's coefficient of concordance Wt	62	3	0.808804048	1	0.8-1	Chisq(61)	148.0111408	3.42E-09
3 raters, 62 feet	Original	R6C9	6	9	Kendall's coefficient of concordance Wt	62	3	0.77587628	0.8	0.6-0.8	Chisq(61)	141.9853592	2.10E-08
3 raters, 62 feet	Original	R7C9	7	9	Kendall's coefficient of concordance Wt	62	3	0.743219623	0.8	0.6-0.8	Chisq(61)	136.0091911	1.21E-07
3 raters, 62 feet	Original	R8C9	8	9	Kendall's coefficient of concordance Wt	62	3	0.729600016	0.8	0.6-0.8	Chisq(61)	133.5168029	2.46E-07
3 raters, 62 feet	Original	R9C9	9	9	Kendall's coefficient of concordance Wt	62	3	0.800918991	1	0.8-1	Chisq(61)	146.5681754	5.31E-09
3 raters, 62 feet	Original	R10C9	10	9	Kendall's coefficient of concordance Wt	62	3	0.632370494	0.8	0.6-0.8	Chisq(61)	115.7238004	2.98E-05
3 raters, 62 feet	Original	R2C10	2	10	Kendall's coefficient of concordance Wt	62	3	0.716440087	0.8	0.6-0.8	Chisq(61)	131.1085359	4.87E-07
3 raters, 62 feet	Original	R3C10	3	10	Kendall's coefficient of concordance Wt	62	3	0.81436972	1	0.8-1	Chisq(61)	149.0296587	2.51E-09
3 raters, 62 feet	Original	R4C10	4	10	Kendall's coefficient of concordance Wt	62	3	0.830808954	1	0.8-1	Chisq(61)	152.0380387	9.93E-10
3 raters, 62 feet	Original	R5C10	5	10	Kendall's coefficient of concordance Wt	62	3	0.820060309	1	0.8-1	Chisq(61)	150.0710365	1.82E-09
3 raters, 62 feet	Original	R6C10	6	10	Kendall's coefficient of concordance Wt	62	3	0.811056559	1	0.8-1	Chisq(61)	148.4233503	3.02E-09
3 raters, 62 feet	Original	R7C10	7	10	Kendall's coefficient of concordance Wt	62	3	0.771019781	0.8	0.6-0.8	Chisq(61)	141.0966198	2.73E-08
3 raters, 62 feet	Original	R8C10	8	10	Kendall's coefficient of concordance Wt	62	3	0.833835308	1	0.8-1	Chisq(61)	152.5918614	8.36E-10
3 raters, 62 feet	Original	R9C10	9	10	Kendall's coefficient of concordance Wt	62	3	0.7989397	0.8	0.6-0.8	Chisq(61)	146.2059652	5.93E-09
3 raters, 62 feet	Original	R10C10	10	10	Kendall's coefficient of concordance Wt	62	3	0.664838771	0.8	0.6-0.8	Chisq(61)	121.665495	6.40E-06
3 raters, 62 feet	Original	R2C11	2	11	Kendall's coefficient of concordance Wt	62	3	0.657263185	0.8	0.6-0.8	Chisq(61)	120.2791629	9.21E-06
3 raters, 62 feet	Original	R3C11	3	11	Kendall's coefficient of concordance Wt	62	3	0.755026607	0.8	0.6-0.8	Chisq(61)	138.1698692	6.45E-08
3 raters, 62 feet	Original	R4C11	4	11	Kendall's coefficient of concordance Wt	62	3	0.899215318	1	0.8-1	Chisq(61)	164.5564032	1.88E-11
3 raters, 62 feet	Original	R5C11	5	11	Kendall's coefficient of concordance Wt	62	3	0.852058915	1	0.8-1	Chisq(61)	155.9267815	2.95E-10
3 raters, 62 feet	Original	R6C11	6	11	Kendall's coefficient of concordance Wt	62	3	0.826675787	1	0.8-1	Chisq(61)	151.281669	1.26E-09
3 raters, 62 feet	Original	R7C11	7	11	Kendall's coefficient of concordance Wt	62	3	0.879286133	1	0.8-1	Chisq(61)	160.9093624	6.07E-11
3 raters, 62 feet	Original	R8C11	8	11	Kendall's coefficient of concordance Wt	62	3	0.898121655	1	0.8-1	Chisq(61)	164.3562628	2.00E-11
3 raters, 62 feet	Original	R9C11	9	11	Kendall's coefficient of concordance Wt	62	3	0.790551265	0.8	0.6-0.8	Chisq(61)	144.6708814	9.41E-09
3 raters, 62 feet	Original	R3C12	3	12	Kendall's coefficient of concordance Wt	62	3	0.646783937	0.8	0.6-0.8	Chisq(61)	118.3614605	1.52E-05
3 raters, 62 feet	Original	R4C12	4	12	Kendall's coefficient of concordance Wt	62	3	0.779882222	0.8	0.6-0.8	Chisq(61)	142.7184467	1.69E-08
3 raters, 62 feet	Original	R5C12	5	12	Kendall's coefficient of concordance Wt	62	3	0.880959008	1	0.8-1	Chisq(61)	161.2154984	5.50E-11
3 raters, 62 feet	Original	R6C12	6	12	Kendall's coefficient of concordance Wt	62	3	0.906859593	1	0.8-1	Chisq(61)	165.9553055	1.19E-11
3 raters, 62 feet	Original	R7C12	7	12	Kendall's coefficient of concordance Wt	62	3	0.911391251	1	0.8-1	Chisq(61)	166.7845988	9.09E-12
3 raters, 62 feet	Original	R8C12	8	12	Kendall's coefficient of concordance Wt	62	3	0.853625607	1	0.8-1	Chisq(61)	156.2134861	2.70E-10
3 raters, 62 feet	Original	R9C12	9	12	Kendall's coefficient of concordance Wt	62	3	0.759038722	0.8	0.6-0.8	Chisq(61)	138.9040861	5.21E-08
3 raters, 62 feet	Original	R3C13	3	13	Kendall's coefficient of concordance Wt	62	3	0.645134336	0.8	0.6-0.8	Chisq(61)	118.0595835	1.64E-05
3 raters, 62 feet	Original	R4C13	4	13	Kendall's coefficient of concordance Wt	62	3	0.733682312	0.8	0.6-0.8	Chisq(61)	134.2638631	1.99E-07
3 raters, 62 feet	Original	R5C13	5	13	Kendall's coefficient of concordance Wt	62	3	0.828862374	1	0.8-1	Chisq(61)	151.6818144	1.11E-09
3 raters, 62 feet	Original	R6C13	6	13	Kendall's coefficient of concordance Wt	62	3	0.872025947	1	0.8-1	Chisq(61)	159.5807483	9.28E-11
3 raters, 62 feet	Original	R7C13	7	13	Kendall's coefficient of concordance Wt	62	3	0.885360008	1	0.8-1	Chisq(61)	162.0208814	4.25E-11
3 raters, 62 feet	Original	R8C13	8	13	Kendall's coefficient of concordance Wt	62	3	0.783201903	0.8	0.6-0.8	Chisq(61)	143.3259482	1.41E-08
3 raters, 62 feet	Original	R9C13	9	13	Kendall's coefficient of concordance Wt	62	3	0.749081532	0.8	0.6-0.8	Chisq(61)	137.0819204	8.85E-08
3 raters, 62 feet	Original	R3C14	3	14	Kendall's coefficient of concordance Wt	62	3	0.628386349	0.8	0.6-0.8	Chisq(61)	114.9947019	3.58E-05
3 raters, 62 feet	Original	R4C14	4	14	Kendall's coefficient of concordance Wt	62	3	0.67332254	0.8	0.6-0.8	Chisq(61)	123.2180248	4.23E-06
3 raters, 62 feet	Original	R5C14	5	14	Kendall's coefficient of concordance Wt	62	3	0.715212047	0.8	0.6-0.8	Chisq(61)	130.8838046	5.18E-07
3 raters, 62 feet	Original	R8C14	8	14	Kendall's coefficient of concordance Wt	62	3	0.76274043	0.8	0.6-0.8	Chisq(61)	139.5814987	4.27E-08
3 raters, 62 feet	Original	R9C14	9	14	Kendall's coefficient of concordance Wt	62	3	0.680518182	0.8	0.6-0.8	Chisq(61)	124.5348274	2.97E-06
3 raters, 62 feet	Original	R3C15	3	15	Kendall's coefficient of concordance Wt	62	3	0.706422444	0.8	0.6-0.8	Chisq(61)	129.2753072	8.12E-07
3 raters, 62 feet	Original	R8C15	8	15	Kendall's coefficient of concordance Wt	62	3	0.778172353	0.8	0.6-0.8	Chisq(61)	142.4055406	1.85E-08
3 raters, 62 feet	Original	R9C15	9	15	Kendall's coefficient of concordance Wt	62	3	0.708711476	0.8	0.6-0.8	Chisq(61)	129.6942001	7.23E-07
3 raters, 62 feet	Original	R8C16	8	16	Kendall's coefficient of concordance Wt	62	3	0.781427928	0.8	0.6-0.8	Chisq(61)	143.0013109	1.55E-08
3 raters, 62 feet	Original	R9C16	9	16	Kendall's coefficient of concordance Wt	62	3	0.715788608	0.8	0.6-0.8	Chisq(61)	130.9893152	5.03E-07
3 raters, 62 feet	Original	R3C17	3	17	Kendall's coefficient of concordance Wt	62	3	0.630306677	0.8	0.6-0.8	Chisq(61)	115.3461219	3.28E-05
3 raters, 62 feet	Original	R8C17	8	17	Kendall's coefficient of concordance Wt	62	3	0.810131825	1	0.8-1	Chisq(61)	148.2541239	3.18E-09
3 raters, 62 feet	Original	R4C18	4	18	Kendall's coefficient of concordance Wt	62	3	0.649497121	0.8	0.6-0.8	Chisq(61)	118.8579732	1.33E-05
3 raters, 62 feet	Original	R5C18	5	18	Kendall's coefficient of concordance Wt	62	3	0.719875809	0.8	0.6-0.8	Chisq(61)	131.7372731	4.08E-07
3 raters, 62 feet	Original	R6C18	6	18	Kendall's coefficient of concordance Wt	62	3	0.72854415	0.8	0.6-0.8	Chisq(61)	133.3235795	2.60E-07
3 raters, 62 feet	Original	R7C18	7	18	Kendall's coefficient of concordance Wt	62	3	0.722011611	0.8	0.6-0.8	Chisq(61)	132.1281247	3.65E-07
3 raters, 62 feet	Original	R8C18	8	18	Kendall's coefficient of concordance Wt	62	3	0.737642049	0.8	0.6-0.8	Chisq(61)	134.9884949	1.62E-07
3 raters, 62 feet	Original	R4C19	4	19	Kendall's coefficient of concordance Wt	62	3	0.557328373	0.6	0.4-0.6	Chisq(61)	101.9910922	0.0007839
3 raters, 62 feet	Original	R5C19	5	19	Kendall's coefficient of concordance Wt	62	3	0.555141109	0.6	0.4-0.6	Chisq(61)	101.590823	0.000856605
3 raters, 62 feet	Original	R6C19	6	19	Kendall's coefficient of concordance Wt	62	3	0.613926137	0.8	0.6-0.8	Chisq(61)	112.3484831	6.92E-05
3 raters, 62 feet	Original	R7C19	7	19	Kendall's coefficient of concordance Wt	62	3	0.606268823	0.8	0.6-0.8	Chisq(61)	110.9471945	9.74E-05
3 raters, 62 feet	Original	R5C20	5	20	Kendall's coefficient of concordance Wt	62	3	0.582814686	0.6	0.4-0.6	Chisq(61)	106.6550875	0.000270901
3 raters, 62 feet	Original	R6C20	6	20	Kendall's coefficient of concordance Wt	62	3	0.554185244	0.6	0.4-0.6	Chisq(61)	101.4158996	0.000890346
3 raters, 62 feet	Original	R7C20	7	20	Kendall's coefficient of concordance Wt	62	3	0.533732548	0.6	0.4-0.6	Chisq(61)	97.67305634	0.001996682
4 raters, 48 feet	Modified	R2C1	2	1	Kendall's coefficient of concordance Wt	48	4	0.633389018	0.8	0.6-0.8	Chisq(47)	119.0771354	3.52E-08
4 raters, 48 feet	Modified	R3C1	3	1	Kendall's coefficient of concordance Wt	48	4	0.606200528	0.8	0.6-0.8	Chisq(47)	113.9656992	1.73E-07
4 raters, 48 feet	Modified	R2C2	2	2	Kendall's coefficient of concordance Wt	48	4	0.675198247	0.8	0.6-0.8	Chisq(47)	126.9372705	2.81E-09
4 raters, 48 feet	Modified	R3C2	3	2	Kendall's coefficient of concordance Wt	48	4	0.625099348	0.8	0.6-0.8	Chisq(47)	117.5186775	5.74E-08
4 raters, 48 feet	Modified	R4C2	4	2	Kendall's coefficient of concordance Wt	48	4	0.50655692	0.6	0.4-0.6	Chisq(47)	95.23270089	4.03E-05
4 raters, 48 feet	Modified	R5C2	5	2	Kendall's coefficient of concordance Wt	48	4	0.431391516	0.6	0.4-0.6	Chisq(47)	81.10160504	0.001469265
4 raters, 48 feet	Modified	R6C2	6	2	Kendall's coefficient of concordance Wt	48	4	0.403847231	0.6	0.4-0.6	Chisq(47)	75.92327939	0.004766116
4 raters, 48 feet	Modified	R7C2	7	2	Kendall's coefficient of concordance Wt	48	4	0.318123393	0.4	0.2-0.4	Chisq(47)	59.80719794	0.099493349
4 raters, 48 feet	Modified	R1C3	1	3	Kendall's coefficient of concordance Wt	48	4	0.56250665	0.6	0.4-0.6	Chisq(47)	105.7512501	2.05E-06
4 raters, 48 feet	Modified	R2C3	2	3	Kendall's coefficient of concordance Wt	48	4	0.532897391	0.6	0.4-0.6	Chisq(47)	100.1847094	1.02E-05
4 raters, 48 feet	Modified	R3C3	3	3	Kendall's coefficient of concordance Wt	48	4	0.558564487	0.6	0.4-0.6	Chisq(47)	105.0101235	2.55E-06
4 raters, 48 feet	Modified	R4C3	4	3	Kendall's coefficient of concordance Wt	48	4	0.335534191	0.4	0.2-0.4	Chisq(47)	63.08042782	0.058547794
4 raters, 48 feet	Modified	R5C3	5	3	Kendall's coefficient of concordance Wt	48	4	0.329830962	0.4	0.2-0.4	Chisq(47)	62.00822095	0.070029147
4 raters, 48 feet	Modified	R6C3	6	3	Kendall's coefficient of concordance Wt	48	4	0.292719829	0.4	0.2-0.4	Chisq(47)	55.03132787	0.196747416
4 raters, 48 feet	Modified	R7C3	7	3	Kendall's coefficient of concordance Wt	48	4	0.254480119	0.4	0.2-0.4	Chisq(47)	47.84226246	0.438375988
4 raters, 48 feet	Modified	R8C3	8	3	Kendall's coefficient of concordance Wt	48	4	0.261269369	0.4	0.2-0.4	Chisq(47)	49.11864141	0.388244156
4 raters, 48 feet	Modified	R1C4	1	4	Kendall's coefficient of concordance Wt	48	4	0.557041328	0.6	0.4-0.6	Chisq(47)	104.7237696	2.77E-06
4 raters, 48 feet	Modified	R2C4	2	4	Kendall's coefficient of concordance Wt	48	4	0.545534738	0.6	0.4-0.6	Chisq(47)	102.5605308	5.18E-06
4 raters, 48 feet	Modified	R3C4	3	4	Kendall's coefficient of concordance Wt	48	4	0.35228115	0.4	0.2-0.4	Chisq(47)	66.22885613	0.033619258
4 raters, 48 feet	Modified	R4C4	4	4	Kendall's coefficient of concordance Wt	48	4	0.326819265	0.4	0.2-0.4	Chisq(47)	61.44202187	0.076813684
4 raters, 48 feet	Modified	R5C4	5	4	Kendall's coefficient of concordance Wt	48	4	0.328713821	0.4	0.2-0.4	Chisq(47)	61.79819828	0.072485191
4 raters, 48 feet	Modified	R6C4	6	4	Kendall's coefficient of concordance Wt	48	4	0.410281427	0.6	0.4-0.6	Chisq(47)	77.13290826	0.003648472
4 raters, 48 feet	Modified	R7C4	7	4	Kendall's coefficient of concordance Wt	48	4	0.301120448	0.4	0.2-0.4	Chisq(47)	56.61064426	0.159019546
4 raters, 48 feet	Modified	R8C4	8	4	Kendall's coefficient of concordance Wt	48	4	0.258187933	0.4	0.2-0.4	Chisq(47)	48.53933132	0.410711752
4 raters, 48 feet	Modified	R2C5	2	5	Kendall's coefficient of concordance Wt	48	4	0.469661791	0.6	0.4-0.6	Chisq(47)	88.29641669	0.000251125
4 raters, 48 feet	Modified	R3C5	3	5	Kendall's coefficient of concordance Wt	48	4	0.413367868	0.6	0.4-0.6	Chisq(47)	77.71315912	0.003204081
4 raters, 48 feet	Modified	R4C5	4	5	Kendall's coefficient of concordance Wt	48	4	0.306390802	0.4	0.2-0.4	Chisq(47)	57.60147086	0.138245289
4 raters, 48 feet	Modified	R5C5	5	5	Kendall's coefficient of concordance Wt	48	4	0.282694308	0.4	0.2-0.4	Chisq(47)	53.14652995	0.249400668
4 raters, 48 feet	Modified	R6C5	6	5	Kendall's coefficient of concordance Wt	48	4	0.367110799	0.4	0.2-0.4	Chisq(47)	69.01683029	0.019877824
4 raters, 48 feet	Modified	R7C5	7	5	Kendall's coefficient of concordance Wt	48	4	0.278634361	0.4	0.2-0.4	Chisq(47)	52.38325991	0.273070091
4 raters, 48 feet	Modified	R8C5	8	5	Kendall's coefficient of concordance Wt	48	4	0.360269932	0.4	0.2-0.4	Chisq(47)	67.73074714	0.025428693
4 raters, 48 feet	Modified	R9C5	9	5	Kendall's coefficient of concordance Wt	48	4	0.298907506	0.4	0.2-0.4	Chisq(47)	56.19461112	0.168399972
4 raters, 48 feet	Modified	R1C6	1	6	Kendall's coefficient of concordance Wt	48	4	0.5545935	0.6	0.4-0.6	Chisq(47)	104.2635779	3.17E-06
4 raters, 48 feet	Modified	R2C6	2	6	Kendall's coefficient of concordance Wt	48	4	0.451944408	0.6	0.4-0.6	Chisq(47)	84.96554874	0.000579194
4 raters, 48 feet	Modified	R3C6	3	6	Kendall's coefficient of concordance Wt	48	4	0.31833469	0.4	0.2-0.4	Chisq(47)	59.84692173	0.098884525
4 raters, 48 feet	Modified	R4C6	4	6	Kendall's coefficient of concordance Wt	48	4	0.327683085	0.4	0.2-0.4	Chisq(47)	61.60441994	0.074814316
4 raters, 48 feet	Modified	R5C6	5	6	Kendall's coefficient of concordance Wt	48	4	0.39090789	0.4	0.2-0.4	Chisq(47)	73.49068323	0.008036478
4 raters, 48 feet	Modified	R6C6	6	6	Kendall's coefficient of concordance Wt	48	4	0.405663213	0.6	0.4-0.6	Chisq(47)	76.26468412	0.004422038
4 raters, 48 feet	Modified	R7C6	7	6	Kendall's coefficient of concordance Wt	48	4	0.439136421	0.6	0.4-0.6	Chisq(47)	82.55764706	0.001039808
4 raters, 48 feet	Modified	R8C6	8	6	Kendall's coefficient of concordance Wt	48	4	0.461302211	0.6	0.4-0.6	Chisq(47)	86.72481572	0.000373882
4 raters, 48 feet	Modified	R9C6	9	6	Kendall's coefficient of concordance Wt	48	4	0.404890912	0.6	0.4-0.6	Chisq(47)	76.1194914	0.00456544
4 raters, 48 feet	Modified	R10C6	10	6	Kendall's coefficient of concordance Wt	48	4	0.44584948	0.6	0.4-0.6	Chisq(47)	83.81970222	0.000766734
4 raters, 48 feet	Modified	R1C7	1	7	Kendall's coefficient of concordance Wt	48	4	0.515350877	0.6	0.4-0.6	Chisq(47)	96.88596491	2.56E-05
4 raters, 48 feet	Modified	R2C7	2	7	Kendall's coefficient of concordance Wt	48	4	0.426812974	0.6	0.4-0.6	Chisq(47)	80.24083918	0.0017971
4 raters, 48 feet	Modified	R3C7	3	7	Kendall's coefficient of concordance Wt	48	4	0.500773262	0.6	0.4-0.6	Chisq(47)	94.14537317	5.41E-05
4 raters, 48 feet	Modified	R4C7	4	7	Kendall's coefficient of concordance Wt	48	4	0.639563035	0.8	0.6-0.8	Chisq(47)	120.2378506	2.43E-08
4 raters, 48 feet	Modified	R5C7	5	7	Kendall's coefficient of concordance Wt	48	4	0.648205216	0.8	0.6-0.8	Chisq(47)	121.8625806	1.45E-08
4 raters, 48 feet	Modified	R6C7	6	7	Kendall's coefficient of concordance Wt	48	4	0.661051575	0.8	0.6-0.8	Chisq(47)	124.2776961	6.67E-09
4 raters, 48 feet	Modified	R7C7	7	7	Kendall's coefficient of concordance Wt	48	4	0.546410597	0.6	0.4-0.6	Chisq(47)	102.7251923	4.94E-06
4 raters, 48 feet	Modified	R8C7	8	7	Kendall's coefficient of concordance Wt	48	4	0.49058642	0.6	0.4-0.6	Chisq(47)	92.23024691	9.02E-05
4 raters, 48 feet	Modified	R9C7	9	7	Kendall's coefficient of concordance Wt	48	4	0.432195692	0.6	0.4-0.6	Chisq(47)	81.25279003	0.001417871
4 raters, 48 feet	Modified	R10C7	10	7	Kendall's coefficient of concordance Wt	48	4	0.370131236	0.4	0.2-0.4	Chisq(47)	69.58467233	0.017793136
4 raters, 48 feet	Modified	R1C8	1	8	Kendall's coefficient of concordance Wt	48	4	0.587269585	0.6	0.4-0.6	Chisq(47)	110.406682	5.12E-07
4 raters, 48 feet	Modified	R2C8	2	8	Kendall's coefficient of concordance Wt	48	4	0.452368652	0.6	0.4-0.6	Chisq(47)	85.04530661	0.000567917
4 raters, 48 feet	Modified	R3C8	3	8	Kendall's coefficient of concordance Wt	48	4	0.602332381	0.8	0.6-0.8	Chisq(47)	113.2384877	2.16E-07
4 raters, 48 feet	Modified	R4C8	4	8	Kendall's coefficient of concordance Wt	48	4	0.671413886	0.8	0.6-0.8	Chisq(47)	126.2258106	3.55E-09
4 raters, 48 feet	Modified	R5C8	5	8	Kendall's coefficient of concordance Wt	48	4	0.747295028	0.8	0.6-0.8	Chisq(47)	140.4914652	2.99E-11
4 raters, 48 feet	Modified	R6C8	6	8	Kendall's coefficient of concordance Wt	48	4	0.736871178	0.8	0.6-0.8	Chisq(47)	138.5317816	5.85E-11
4 raters, 48 feet	Modified	R7C8	7	8	Kendall's coefficient of concordance Wt	48	4	0.626622942	0.8	0.6-0.8	Chisq(47)	117.8051131	5.25E-08
4 raters, 48 feet	Modified	R8C8	8	8	Kendall's coefficient of concordance Wt	48	4	0.504369078	0.6	0.4-0.6	Chisq(47)	94.82138664	4.50E-05
4 raters, 48 feet	Modified	R9C8	9	8	Kendall's coefficient of concordance Wt	48	4	0.481639101	0.6	0.4-0.6	Chisq(47)	90.54815101	0.000140423
4 raters, 48 feet	Modified	R10C8	10	8	Kendall's coefficient of concordance Wt	48	4	0.572351109	0.6	0.4-0.6	Chisq(47)	107.6020085	1.19E-06
4 raters, 48 feet	Modified	R2C9	2	9	Kendall's coefficient of concordance Wt	48	4	0.500784943	0.6	0.4-0.6	Chisq(47)	94.14756926	5.40E-05
4 raters, 48 feet	Modified	R3C9	3	9	Kendall's coefficient of concordance Wt	48	4	0.593881405	0.6	0.4-0.6	Chisq(47)	111.649704	3.52E-07
4 raters, 48 feet	Modified	R4C9	4	9	Kendall's coefficient of concordance Wt	48	4	0.69537865	0.8	0.6-0.8	Chisq(47)	130.7311862	8.06E-10
4 raters, 48 feet	Modified	R5C9	5	9	Kendall's coefficient of concordance Wt	48	4	0.721110672	0.8	0.6-0.8	Chisq(47)	135.5688064	1.60E-10
4 raters, 48 feet	Modified	R6C9	6	9	Kendall's coefficient of concordance Wt	48	4	0.671974031	0.8	0.6-0.8	Chisq(47)	126.3311178	3.43E-09
4 raters, 48 feet	Modified	R7C9	7	9	Kendall's coefficient of concordance Wt	48	4	0.592927341	0.6	0.4-0.6	Chisq(47)	111.4703401	3.71E-07
4 raters, 48 feet	Modified	R8C9	8	9	Kendall's coefficient of concordance Wt	48	4	0.512502392	0.6	0.4-0.6	Chisq(47)	96.35044979	2.97E-05
4 raters, 48 feet	Modified	R9C9	9	9	Kendall's coefficient of concordance Wt	48	4	0.443586833	0.6	0.4-0.6	Chisq(47)	83.39432463	0.000850081
4 raters, 48 feet	Modified	R10C9	10	9	Kendall's coefficient of concordance Wt	48	4	0.517488822	0.6	0.4-0.6	Chisq(47)	97.28789846	2.29E-05
4 raters, 48 feet	Modified	R2C10	2	10	Kendall's coefficient of concordance Wt	48	4	0.625659114	0.8	0.6-0.8	Chisq(47)	117.6239134	5.55E-08
4 raters, 48 feet	Modified	R3C10	3	10	Kendall's coefficient of concordance Wt	48	4	0.514374496	0.6	0.4-0.6	Chisq(47)	96.70240517	2.69E-05
4 raters, 48 feet	Modified	R4C10	4	10	Kendall's coefficient of concordance Wt	48	4	0.561807287	0.6	0.4-0.6	Chisq(47)	105.61977	2.13E-06
4 raters, 48 feet	Modified	R5C10	5	10	Kendall's coefficient of concordance Wt	48	4	0.636702398	0.8	0.6-0.8	Chisq(47)	119.7000507	2.89E-08
4 raters, 48 feet	Modified	R6C10	6	10	Kendall's coefficient of concordance Wt	48	4	0.615333781	0.8	0.6-0.8	Chisq(47)	115.6827509	1.02E-07
4 raters, 48 feet	Modified	R7C10	7	10	Kendall's coefficient of concordance Wt	48	4	0.592224176	0.6	0.4-0.6	Chisq(47)	111.3381451	3.86E-07
4 raters, 48 feet	Modified	R8C10	8	10	Kendall's coefficient of concordance Wt	48	4	0.603504687	0.8	0.6-0.8	Chisq(47)	113.4588811	2.02E-07
4 raters, 48 feet	Modified	R9C10	9	10	Kendall's coefficient of concordance Wt	48	4	0.540165309	0.6	0.4-0.6	Chisq(47)	101.5510782	6.92E-06
4 raters, 48 feet	Modified	R10C10	10	10	Kendall's coefficient of concordance Wt	48	4	0.519619294	0.6	0.4-0.6	Chisq(47)	97.6884273	2.05E-05
4 raters, 48 feet	Modified	R2C11	2	11	Kendall's coefficient of concordance Wt	48	4	0.589447875	0.6	0.4-0.6	Chisq(47)	110.8162005	4.53E-07
4 raters, 48 feet	Modified	R3C11	3	11	Kendall's coefficient of concordance Wt	48	4	0.550264051	0.6	0.4-0.6	Chisq(47)	103.4496416	4.01E-06
4 raters, 48 feet	Modified	R4C11	4	11	Kendall's coefficient of concordance Wt	48	4	0.636969351	0.8	0.6-0.8	Chisq(47)	119.750238	2.84E-08
4 raters, 48 feet	Modified	R5C11	5	11	Kendall's coefficient of concordance Wt	48	4	0.624036249	0.8	0.6-0.8	Chisq(47)	117.3188147	6.11E-08
4 raters, 48 feet	Modified	R6C11	6	11	Kendall's coefficient of concordance Wt	48	4	0.618430186	0.8	0.6-0.8	Chisq(47)	116.2648749	8.49E-08
4 raters, 48 feet	Modified	R7C11	7	11	Kendall's coefficient of concordance Wt	48	4	0.587696335	0.6	0.4-0.6	Chisq(47)	110.486911	5.00E-07
4 raters, 48 feet	Modified	R8C11	8	11	Kendall's coefficient of concordance Wt	48	4	0.561069661	0.6	0.4-0.6	Chisq(47)	105.4810963	2.22E-06
4 raters, 48 feet	Modified	R9C11	9	11	Kendall's coefficient of concordance Wt	48	4	0.513984184	0.6	0.4-0.6	Chisq(47)	96.62902663	2.75E-05
4 raters, 48 feet	Modified	R2C12	2	12	Kendall's coefficient of concordance Wt	48	4	0.548422073	0.6	0.4-0.6	Chisq(47)	103.1033496	4.43E-06
4 raters, 48 feet	Modified	R3C12	3	12	Kendall's coefficient of concordance Wt	48	4	0.44354025	0.6	0.4-0.6	Chisq(47)	83.38556701	0.000851885
4 raters, 48 feet	Modified	R4C12	4	12	Kendall's coefficient of concordance Wt	48	4	0.587454157	0.6	0.4-0.6	Chisq(47)	110.4413815	5.07E-07
4 raters, 48 feet	Modified	R5C12	5	12	Kendall's coefficient of concordance Wt	48	4	0.5032267	0.6	0.4-0.6	Chisq(47)	94.60661968	4.77E-05
4 raters, 48 feet	Modified	R6C12	6	12	Kendall's coefficient of concordance Wt	48	4	0.553491258	0.6	0.4-0.6	Chisq(47)	104.0563565	3.36E-06
4 raters, 48 feet	Modified	R7C12	7	12	Kendall's coefficient of concordance Wt	48	4	0.543130288	0.6	0.4-0.6	Chisq(47)	102.1084942	5.90E-06
4 raters, 48 feet	Modified	R8C12	8	12	Kendall's coefficient of concordance Wt	48	4	0.408558559	0.6	0.4-0.6	Chisq(47)	76.80900901	0.003920951
4 raters, 48 feet	Modified	R9C12	9	12	Kendall's coefficient of concordance Wt	48	4	0.481666485	0.6	0.4-0.6	Chisq(47)	90.55329912	0.000140235
4 raters, 48 feet	Modified	R2C13	2	13	Kendall's coefficient of concordance Wt	48	4	0.451004187	0.6	0.4-0.6	Chisq(47)	84.78878709	0.000604951
4 raters, 48 feet	Modified	R3C13	3	13	Kendall's coefficient of concordance Wt	48	4	0.449990285	0.6	0.4-0.6	Chisq(47)	84.59817352	0.000633949
4 raters, 48 feet	Modified	R4C13	4	13	Kendall's coefficient of concordance Wt	48	4	0.452331962	0.6	0.4-0.6	Chisq(47)	85.03840878	0.000568884
4 raters, 48 feet	Modified	R5C13	5	13	Kendall's coefficient of concordance Wt	48	4	0.479343155	0.6	0.4-0.6	Chisq(47)	90.1165132	0.000157131
4 raters, 48 feet	Modified	R6C13	6	13	Kendall's coefficient of concordance Wt	48	4	0.449265606	0.6	0.4-0.6	Chisq(47)	84.4619339	0.000655484
4 raters, 48 feet	Modified	R7C13	7	13	Kendall's coefficient of concordance Wt	48	4	0.490901438	0.6	0.4-0.6	Chisq(47)	92.28947028	8.88E-05
4 raters, 48 feet	Modified	R8C13	8	13	Kendall's coefficient of concordance Wt	48	4	0.453900709	0.6	0.4-0.6	Chisq(47)	85.33333333	0.000528916
4 raters, 48 feet	Modified	R9C13	9	13	Kendall's coefficient of concordance Wt	48	4	0.503860146	0.6	0.4-0.6	Chisq(47)	94.72570752	4.62E-05
4 raters, 48 feet	Modified	R3C14	3	14	Kendall's coefficient of concordance Wt	48	4	0.449969377	0.6	0.4-0.6	Chisq(47)	84.59424284	0.000634561
4 raters, 48 feet	Modified	R4C14	4	14	Kendall's coefficient of concordance Wt	48	4	0.376762639	0.4	0.2-0.4	Chisq(47)	70.83137621	0.013891124
4 raters, 48 feet	Modified	R5C14	5	14	Kendall's coefficient of concordance Wt	48	4	0.301295611	0.4	0.2-0.4	Chisq(47)	56.64357483	0.158293854
4 raters, 48 feet	Modified	R8C14	8	14	Kendall's coefficient of concordance Wt	48	4	0.330532213	0.4	0.2-0.4	Chisq(47)	62.14005602	0.068523155
4 raters, 48 feet	Modified	R9C14	9	14	Kendall's coefficient of concordance Wt	48	4	0.495766954	0.6	0.4-0.6	Chisq(47)	93.20418734	6.96E-05
4 raters, 48 feet	Modified	R8C15	8	15	Kendall's coefficient of concordance Wt	48	4	0.372411693	0.4	0.2-0.4	Chisq(47)	70.01339829	0.01635189
4 raters, 48 feet	Modified	R9C15	9	15	Kendall's coefficient of concordance Wt	48	4	0.48923221	0.6	0.4-0.6	Chisq(47)	91.97565543	9.65E-05
4 raters, 48 feet	Modified	R8C16	8	16	Kendall's coefficient of concordance Wt	48	4	0.401358587	0.6	0.4-0.6	Chisq(47)	75.45541444	0.005278201
4 raters, 48 feet	Modified	R3C17	3	17	Kendall's coefficient of concordance Wt	48	4	0.492594876	0.6	0.4-0.6	Chisq(47)	92.60783665	8.16E-05
4 raters, 48 feet	Modified	R8C17	8	17	Kendall's coefficient of concordance Wt	48	4	0.49340638	0.6	0.4-0.6	Chisq(47)	92.7603995	7.84E-05
4 raters, 48 feet	Modified	R4C18	4	18	Kendall's coefficient of concordance Wt	48	4	0.467378615	0.6	0.4-0.6	Chisq(47)	87.86717962	0.000280141
4 raters, 48 feet	Modified	R5C18	5	18	Kendall's coefficient of concordance Wt	48	4	0.518188013	0.6	0.4-0.6	Chisq(47)	97.41934638	2.21E-05
4 raters, 48 feet	Modified	R6C18	6	18	Kendall's coefficient of concordance Wt	48	4	0.511533269	0.6	0.4-0.6	Chisq(47)	96.16825463	3.12E-05
4 raters, 48 feet	Modified	R7C18	7	18	Kendall's coefficient of concordance Wt	48	4	0.475549045	0.6	0.4-0.6	Chisq(47)	89.40322043	0.000189015
4 raters, 48 feet	Modified	R8C18	8	18	Kendall's coefficient of concordance Wt	48	4	0.458339681	0.6	0.4-0.6	Chisq(47)	86.16786004	0.00042984
4 raters, 48 feet	Modified	R4C19	4	19	Kendall's coefficient of concordance Wt	48	4	0.452428699	0.6	0.4-0.6	Chisq(47)	85.05659537	0.000566338
4 raters, 48 feet	Modified	R5C19	5	19	Kendall's coefficient of concordance Wt	48	4	0.436472751	0.6	0.4-0.6	Chisq(47)	82.05687716	0.00117192
4 raters, 48 feet	Modified	R6C19	6	19	Kendall's coefficient of concordance Wt	48	4	0.477200488	0.6	0.4-0.6	Chisq(47)	89.71369168	0.000174438
4 raters, 48 feet	Modified	R7C19	7	19	Kendall's coefficient of concordance Wt	48	4	0.521384094	0.6	0.4-0.6	Chisq(47)	98.02020974	1.87E-05
4 raters, 48 feet	Modified	R5C20	5	20	Kendall's coefficient of concordance Wt	48	4	0.533990424	0.6	0.4-0.6	Chisq(47)	100.3901997	9.62E-06
4 raters, 48 feet	Modified	R6C20	6	20	Kendall's coefficient of concordance Wt	48	4	0.552641952	0.6	0.4-0.6	Chisq(47)	103.896687	3.52E-06
4 raters, 48 feet	Modified	R7C20	7	20	Kendall's coefficient of concordance Wt	48	4	0.484318969	0.6	0.4-0.6	Chisq(47)	91.05196615	0.000123084
3 raters, 62 feet	Modified	R2C1	2	1	Kendall's coefficient of concordance Wt	62	3	0.590715884	0.6	0.4-0.6	Chisq(61)	108.1010067	0.000192842
3 raters, 62 feet	Modified	R3C1	3	1	Kendall's coefficient of concordance Wt	62	3	0.553411587	0.6	0.4-0.6	Chisq(61)	101.2743205	0.000918574
3 raters, 62 feet	Modified	R2C2	2	2	Kendall's coefficient of concordance Wt	62	3	0.638583004	0.8	0.6-0.8	Chisq(61)	116.8606898	2.23E-05
3 raters, 62 feet	Modified	R3C2	3	2	Kendall's coefficient of concordance Wt	62	3	0.653139609	0.8	0.6-0.8	Chisq(61)	119.5245484	1.12E-05
3 raters, 62 feet	Modified	R4C2	4	2	Kendall's coefficient of concordance Wt	62	3	0.59602973	0.6	0.4-0.6	Chisq(61)	109.0734407	0.000153026
3 raters, 62 feet	Modified	R5C2	5	2	Kendall's coefficient of concordance Wt	62	3	0.439507902	0.6	0.4-0.6	Chisq(61)	80.4299461	0.048479334
3 raters, 62 feet	Modified	R6C2	6	2	Kendall's coefficient of concordance Wt	62	3	0.405203629	0.6	0.4-0.6	Chisq(61)	74.15226413	0.120210435
3 raters, 62 feet	Modified	R7C2	7	2	Kendall's coefficient of concordance Wt	62	3	0.415936196	0.6	0.4-0.6	Chisq(61)	76.11632394	0.091967396
3 raters, 62 feet	Modified	R1C3	1	3	Kendall's coefficient of concordance Wt	62	3	0.525492283	0.6	0.4-0.6	Chisq(61)	96.1650877	0.002735428
3 raters, 62 feet	Modified	R2C3	2	3	Kendall's coefficient of concordance Wt	62	3	0.523590921	0.6	0.4-0.6	Chisq(61)	95.81713849	0.002938895
3 raters, 62 feet	Modified	R3C3	3	3	Kendall's coefficient of concordance Wt	62	3	0.571758637	0.6	0.4-0.6	Chisq(61)	104.6318305	0.000432309
3 raters, 62 feet	Modified	R4C3	4	3	Kendall's coefficient of concordance Wt	62	3	0.497591122	0.6	0.4-0.6	Chisq(61)	91.05917538	0.007570636
3 raters, 62 feet	Modified	R5C3	5	3	Kendall's coefficient of concordance Wt	62	3	0.465546933	0.6	0.4-0.6	Chisq(61)	85.19508871	0.02209451
3 raters, 62 feet	Modified	R6C3	6	3	Kendall's coefficient of concordance Wt	62	3	0.365415987	0.4	0.2-0.4	Chisq(61)	66.87112561	0.282535235
3 raters, 62 feet	Modified	R7C3	7	3	Kendall's coefficient of concordance Wt	62	3	0.455330546	0.6	0.4-0.6	Chisq(61)	83.32548987	0.030358461
3 raters, 62 feet	Modified	R8C3	8	3	Kendall's coefficient of concordance Wt	62	3	0.399539008	0.4	0.2-0.4	Chisq(61)	73.11563855	0.137604376
3 raters, 62 feet	Modified	R1C4	1	4	Kendall's coefficient of concordance Wt	62	3	0.595591998	0.6	0.4-0.6	Chisq(61)	108.9933357	0.000155982
3 raters, 62 feet	Modified	R2C4	2	4	Kendall's coefficient of concordance Wt	62	3	0.573961617	0.6	0.4-0.6	Chisq(61)	105.034976	0.000394172
3 raters, 62 feet	Modified	R3C4	3	4	Kendall's coefficient of concordance Wt	62	3	0.501330809	0.6	0.4-0.6	Chisq(61)	91.74353803	0.006634437
3 raters, 62 feet	Modified	R4C4	4	4	Kendall's coefficient of concordance Wt	62	3	0.424378636	0.6	0.4-0.6	Chisq(61)	77.66129032	0.073713627
3 raters, 62 feet	Modified	R5C4	5	4	Kendall's coefficient of concordance Wt	62	3	0.418991756	0.6	0.4-0.6	Chisq(61)	76.67549144	0.084980423
3 raters, 62 feet	Modified	R6C4	6	4	Kendall's coefficient of concordance Wt	62	3	0.426190476	0.6	0.4-0.6	Chisq(61)	77.99285714	0.0702117
3 raters, 62 feet	Modified	R7C4	7	4	Kendall's coefficient of concordance Wt	62	3	0.460971269	0.6	0.4-0.6	Chisq(61)	84.35774218	0.025511083
3 raters, 62 feet	Modified	R8C4	8	4	Kendall's coefficient of concordance Wt	62	3	0.431489483	0.6	0.4-0.6	Chisq(61)	78.96257544	0.06075109
3 raters, 62 feet	Modified	R2C5	2	5	Kendall's coefficient of concordance Wt	62	3	0.472010544	0.6	0.4-0.6	Chisq(61)	86.37792955	0.017961243
3 raters, 62 feet	Modified	R3C5	3	5	Kendall's coefficient of concordance Wt	62	3	0.475985782	0.6	0.4-0.6	Chisq(61)	87.10539803	0.015776893
3 raters, 62 feet	Modified	R4C5	4	5	Kendall's coefficient of concordance Wt	62	3	0.498814967	0.6	0.4-0.6	Chisq(61)	91.28313899	0.007251683
3 raters, 62 feet	Modified	R5C5	5	5	Kendall's coefficient of concordance Wt	62	3	0.381154766	0.4	0.2-0.4	Chisq(61)	69.75132225	0.206958833
3 raters, 62 feet	Modified	R6C5	6	5	Kendall's coefficient of concordance Wt	62	3	0.415736767	0.6	0.4-0.6	Chisq(61)	76.07982833	0.092438994
3 raters, 62 feet	Modified	R7C5	7	5	Kendall's coefficient of concordance Wt	62	3	0.401646844	0.6	0.4-0.6	Chisq(61)	73.50137237	0.130922355
3 raters, 62 feet	Modified	R8C5	8	5	Kendall's coefficient of concordance Wt	62	3	0.464089939	0.6	0.4-0.6	Chisq(61)	84.92845889	0.023135544
3 raters, 62 feet	Modified	R9C5	9	5	Kendall's coefficient of concordance Wt	62	3	0.442171359	0.6	0.4-0.6	Chisq(61)	80.91735872	0.044900226
3 raters, 62 feet	Modified	R10C5	10	5	Kendall's coefficient of concordance Wt	62	3	0.408323712	0.6	0.4-0.6	Chisq(61)	74.72323932	0.111381815
3 raters, 62 feet	Modified	R1C6	1	6	Kendall's coefficient of concordance Wt	62	3	0.512106418	0.6	0.4-0.6	Chisq(61)	93.71547447	0.004500196
3 raters, 62 feet	Modified	R2C6	2	6	Kendall's coefficient of concordance Wt	62	3	0.431120036	0.6	0.4-0.6	Chisq(61)	78.8949666	0.061374218
3 raters, 62 feet	Modified	R3C6	3	6	Kendall's coefficient of concordance Wt	62	3	0.494772672	0.6	0.4-0.6	Chisq(61)	90.54339898	0.008354702
3 raters, 62 feet	Modified	R4C6	4	6	Kendall's coefficient of concordance Wt	62	3	0.480278706	0.6	0.4-0.6	Chisq(61)	87.89100318	0.013688877
3 raters, 62 feet	Modified	R5C6	5	6	Kendall's coefficient of concordance Wt	62	3	0.497012723	0.6	0.4-0.6	Chisq(61)	90.95332826	0.007725812
3 raters, 62 feet	Modified	R6C6	6	6	Kendall's coefficient of concordance Wt	62	3	0.475905755	0.6	0.4-0.6	Chisq(61)	87.09075325	0.015818401
3 raters, 62 feet	Modified	R7C6	7	6	Kendall's coefficient of concordance Wt	62	3	0.516887702	0.6	0.4-0.6	Chisq(61)	94.59044951	0.003774468
3 raters, 62 feet	Modified	R8C6	8	6	Kendall's coefficient of concordance Wt	62	3	0.538133997	0.6	0.4-0.6	Chisq(61)	98.47852137	0.001683383
3 raters, 62 feet	Modified	R9C6	9	6	Kendall's coefficient of concordance Wt	62	3	0.471810386	0.6	0.4-0.6	Chisq(61)	86.3413006	0.018078068
3 raters, 62 feet	Modified	R10C6	10	6	Kendall's coefficient of concordance Wt	62	3	0.452158581	0.6	0.4-0.6	Chisq(61)	82.74502025	0.033424264
3 raters, 62 feet	Modified	R1C7	1	7	Kendall's coefficient of concordance Wt	62	3	0.497181712	0.6	0.4-0.6	Chisq(61)	90.98425338	0.007680176
3 raters, 62 feet	Modified	R2C7	2	7	Kendall's coefficient of concordance Wt	62	3	0.469281643	0.6	0.4-0.6	Chisq(61)	85.87854073	0.019613635
3 raters, 62 feet	Modified	R3C7	3	7	Kendall's coefficient of concordance Wt	62	3	0.604450882	0.8	0.6-0.8	Chisq(61)	110.6145114	0.000105613
3 raters, 62 feet	Modified	R4C7	4	7	Kendall's coefficient of concordance Wt	62	3	0.682041706	0.8	0.6-0.8	Chisq(61)	124.8136321	2.76E-06
3 raters, 62 feet	Modified	R5C7	5	7	Kendall's coefficient of concordance Wt	62	3	0.700807028	0.8	0.6-0.8	Chisq(61)	128.2476861	1.08E-06
3 raters, 62 feet	Modified	R6C7	6	7	Kendall's coefficient of concordance Wt	62	3	0.717051293	0.8	0.6-0.8	Chisq(61)	131.2203867	4.72E-07
3 raters, 62 feet	Modified	R7C7	7	7	Kendall's coefficient of concordance Wt	62	3	0.641055134	0.8	0.6-0.8	Chisq(61)	117.3130895	1.99E-05
3 raters, 62 feet	Modified	R8C7	8	7	Kendall's coefficient of concordance Wt	62	3	0.587839563	0.6	0.4-0.6	Chisq(61)	107.57464	0.000218363
3 raters, 62 feet	Modified	R9C7	9	7	Kendall's coefficient of concordance Wt	62	3	0.488002559	0.6	0.4-0.6	Chisq(61)	89.30446838	0.010550784
3 raters, 62 feet	Modified	R10C7	10	7	Kendall's coefficient of concordance Wt	62	3	0.445588123	0.6	0.4-0.6	Chisq(61)	81.54262646	0.040642013
3 raters, 62 feet	Modified	R1C8	1	8	Kendall's coefficient of concordance Wt	62	3	0.58886453	0.6	0.4-0.6	Chisq(61)	107.762209	0.000208918
3 raters, 62 feet	Modified	R2C8	2	8	Kendall's coefficient of concordance Wt	62	3	0.581019577	0.6	0.4-0.6	Chisq(61)	106.3265826	0.000292451
3 raters, 62 feet	Modified	R3C8	3	8	Kendall's coefficient of concordance Wt	62	3	0.695762902	0.8	0.6-0.8	Chisq(61)	127.324611	1.39E-06
3 raters, 62 feet	Modified	R4C8	4	8	Kendall's coefficient of concordance Wt	62	3	0.691125175	0.8	0.6-0.8	Chisq(61)	126.4759071	1.76E-06
3 raters, 62 feet	Modified	R5C8	5	8	Kendall's coefficient of concordance Wt	62	3	0.766752857	0.8	0.6-0.8	Chisq(61)	140.3157729	3.44E-08
3 raters, 62 feet	Modified	R6C8	6	8	Kendall's coefficient of concordance Wt	62	3	0.735759494	0.8	0.6-0.8	Chisq(61)	134.6439873	1.79E-07
3 raters, 62 feet	Modified	R7C8	7	8	Kendall's coefficient of concordance Wt	62	3	0.688828185	0.8	0.6-0.8	Chisq(61)	126.0555579	1.97E-06
3 raters, 62 feet	Modified	R8C8	8	8	Kendall's coefficient of concordance Wt	62	3	0.579037544	0.6	0.4-0.6	Chisq(61)	105.9638706	0.000318148
3 raters, 62 feet	Modified	R9C8	9	8	Kendall's coefficient of concordance Wt	62	3	0.587937842	0.6	0.4-0.6	Chisq(61)	107.5926251	0.00021744
3 raters, 62 feet	Modified	R10C8	10	8	Kendall's coefficient of concordance Wt	62	3	0.599291482	0.6	0.4-0.6	Chisq(61)	109.6703412	0.000132635
3 raters, 62 feet	Modified	R2C9	2	9	Kendall's coefficient of concordance Wt	62	3	0.672616456	0.8	0.6-0.8	Chisq(61)	123.0888115	4.38E-06
3 raters, 62 feet	Modified	R3C9	3	9	Kendall's coefficient of concordance Wt	62	3	0.637982509	0.8	0.6-0.8	Chisq(61)	116.7507991	2.29E-05
3 raters, 62 feet	Modified	R4C9	4	9	Kendall's coefficient of concordance Wt	62	3	0.741841678	0.8	0.6-0.8	Chisq(61)	135.757027	1.30E-07
3 raters, 62 feet	Modified	R5C9	5	9	Kendall's coefficient of concordance Wt	62	3	0.81659395	1	0.8-1	Chisq(61)	149.4366929	2.21E-09
3 raters, 62 feet	Modified	R6C9	6	9	Kendall's coefficient of concordance Wt	62	3	0.762151514	0.8	0.6-0.8	Chisq(61)	139.4737272	4.41E-08
3 raters, 62 feet	Modified	R7C9	7	9	Kendall's coefficient of concordance Wt	62	3	0.733768511	0.8	0.6-0.8	Chisq(61)	134.2796375	1.98E-07
3 raters, 62 feet	Modified	R8C9	8	9	Kendall's coefficient of concordance Wt	62	3	0.625802467	0.8	0.6-0.8	Chisq(61)	114.5218515	4.03E-05
3 raters, 62 feet	Modified	R9C9	9	9	Kendall's coefficient of concordance Wt	62	3	0.577832891	0.6	0.4-0.6	Chisq(61)	105.743419	0.000334807
3 raters, 62 feet	Modified	R10C9	10	9	Kendall's coefficient of concordance Wt	62	3	0.560408964	0.6	0.4-0.6	Chisq(61)	102.5548405	0.000691372
3 raters, 62 feet	Modified	R2C10	2	10	Kendall's coefficient of concordance Wt	62	3	0.719571946	0.8	0.6-0.8	Chisq(61)	131.681666	4.14E-07
3 raters, 62 feet	Modified	R3C10	3	10	Kendall's coefficient of concordance Wt	62	3	0.606691713	0.8	0.6-0.8	Chisq(61)	111.0245836	9.56E-05
3 raters, 62 feet	Modified	R4C10	4	10	Kendall's coefficient of concordance Wt	62	3	0.687112677	0.8	0.6-0.8	Chisq(61)	125.7416198	2.14E-06
3 raters, 62 feet	Modified	R5C10	5	10	Kendall's coefficient of concordance Wt	62	3	0.704617209	0.8	0.6-0.8	Chisq(61)	128.9449493	8.90E-07
3 raters, 62 feet	Modified	R6C10	6	10	Kendall's coefficient of concordance Wt	62	3	0.69892198	0.8	0.6-0.8	Chisq(61)	127.9027224	1.19E-06
3 raters, 62 feet	Modified	R7C10	7	10	Kendall's coefficient of concordance Wt	62	3	0.695428538	0.8	0.6-0.8	Chisq(61)	127.2634224	1.42E-06
3 raters, 62 feet	Modified	R8C10	8	10	Kendall's coefficient of concordance Wt	62	3	0.628735216	0.8	0.6-0.8	Chisq(61)	115.0585445	3.52E-05
3 raters, 62 feet	Modified	R9C10	9	10	Kendall's coefficient of concordance Wt	62	3	0.595340335	0.6	0.4-0.6	Chisq(61)	108.9472813	0.000157706
3 raters, 62 feet	Modified	R10C10	10	10	Kendall's coefficient of concordance Wt	62	3	0.58301284	0.6	0.4-0.6	Chisq(61)	106.6913497	0.000268617
3 raters, 62 feet	Modified	R2C11	2	11	Kendall's coefficient of concordance Wt	62	3	0.650129017	0.8	0.6-0.8	Chisq(61)	118.9736101	1.30E-05
3 raters, 62 feet	Modified	R3C11	3	11	Kendall's coefficient of concordance Wt	62	3	0.600430108	0.8	0.6-0.8	Chisq(61)	109.8787097	0.000126153
3 raters, 62 feet	Modified	R4C11	4	11	Kendall's coefficient of concordance Wt	62	3	0.683349557	0.8	0.6-0.8	Chisq(61)	125.0529689	2.58E-06
3 raters, 62 feet	Modified	R5C11	5	11	Kendall's coefficient of concordance Wt	62	3	0.67440644	0.8	0.6-0.8	Chisq(61)	123.4163785	4.01E-06
3 raters, 62 feet	Modified	R6C11	6	11	Kendall's coefficient of concordance Wt	62	3	0.670558591	0.8	0.6-0.8	Chisq(61)	122.7122221	4.85E-06
3 raters, 62 feet	Modified	R7C11	7	11	Kendall's coefficient of concordance Wt	62	3	0.639924138	0.8	0.6-0.8	Chisq(61)	117.1061172	2.10E-05
3 raters, 62 feet	Modified	R8C11	8	11	Kendall's coefficient of concordance Wt	62	3	0.617782067	0.8	0.6-0.8	Chisq(61)	113.0541183	5.81E-05
3 raters, 62 feet	Modified	R9C11	9	11	Kendall's coefficient of concordance Wt	62	3	0.589752629	0.6	0.4-0.6	Chisq(61)	107.9247312	0.000201052
3 raters, 62 feet	Modified	R3C12	3	12	Kendall's coefficient of concordance Wt	62	3	0.568655303	0.6	0.4-0.6	Chisq(61)	104.0639205	0.000492046
3 raters, 62 feet	Modified	R4C12	4	12	Kendall's coefficient of concordance Wt	62	3	0.656583364	0.8	0.6-0.8	Chisq(61)	120.1547555	9.52E-06
3 raters, 62 feet	Modified	R5C12	5	12	Kendall's coefficient of concordance Wt	62	3	0.615074677	0.8	0.6-0.8	Chisq(61)	112.5586658	6.57E-05
3 raters, 62 feet	Modified	R6C12	6	12	Kendall's coefficient of concordance Wt	62	3	0.626735324	0.8	0.6-0.8	Chisq(61)	114.6925643	3.86E-05
3 raters, 62 feet	Modified	R7C12	7	12	Kendall's coefficient of concordance Wt	62	3	0.615021721	0.8	0.6-0.8	Chisq(61)	112.5489749	6.58E-05
3 raters, 62 feet	Modified	R8C12	8	12	Kendall's coefficient of concordance Wt	62	3	0.593757892	0.6	0.4-0.6	Chisq(61)	108.6576943	0.000168974
3 raters, 62 feet	Modified	R9C12	9	12	Kendall's coefficient of concordance Wt	62	3	0.581100294	0.6	0.4-0.6	Chisq(61)	106.3413538	0.000291448
3 raters, 62 feet	Modified	R3C13	3	13	Kendall's coefficient of concordance Wt	62	3	0.479620324	0.6	0.4-0.6	Chisq(61)	87.77051926	0.013991986
3 raters, 62 feet	Modified	R4C13	4	13	Kendall's coefficient of concordance Wt	62	3	0.633277685	0.8	0.6-0.8	Chisq(61)	115.8898164	2.86E-05
3 raters, 62 feet	Modified	R5C13	5	13	Kendall's coefficient of concordance Wt	62	3	0.575342466	0.6	0.4-0.6	Chisq(61)	105.2876712	0.000371928
3 raters, 62 feet	Modified	R6C13	6	13	Kendall's coefficient of concordance Wt	62	3	0.580324349	0.6	0.4-0.6	Chisq(61)	106.1993558	0.00030123
3 raters, 62 feet	Modified	R7C13	7	13	Kendall's coefficient of concordance Wt	62	3	0.597770346	0.6	0.4-0.6	Chisq(61)	109.3919732	0.000141796
3 raters, 62 feet	Modified	R8C13	8	13	Kendall's coefficient of concordance Wt	62	3	0.607142857	0.8	0.6-0.8	Chisq(61)	111.1071429	9.37E-05
3 raters, 62 feet	Modified	R9C13	9	13	Kendall's coefficient of concordance Wt	62	3	0.581217419	0.6	0.4-0.6	Chisq(61)	106.3627877	0.000289998
3 raters, 62 feet	Modified	R3C14	3	14	Kendall's coefficient of concordance Wt	62	3	0.548459384	0.6	0.4-0.6	Chisq(61)	100.3680672	0.001120353
3 raters, 62 feet	Modified	R4C14	4	14	Kendall's coefficient of concordance Wt	62	3	0.510268562	0.6	0.4-0.6	Chisq(61)	93.37914692	0.004812088
3 raters, 62 feet	Modified	R5C14	5	14	Kendall's coefficient of concordance Wt	62	3	0.442352691	0.6	0.4-0.6	Chisq(61)	80.95054244	0.044664996
3 raters, 62 feet	Modified	R8C14	8	14	Kendall's coefficient of concordance Wt	62	3	0.527608277	0.6	0.4-0.6	Chisq(61)	96.55231476	0.002524511
3 raters, 62 feet	Modified	R9C14	9	14	Kendall's coefficient of concordance Wt	62	3	0.559177945	0.6	0.4-0.6	Chisq(61)	102.3295639	0.000727028
3 raters, 62 feet	Modified	R3C15	3	15	Kendall's coefficient of concordance Wt	62	3	0.607486516	0.8	0.6-0.8	Chisq(61)	111.1700324	9.23E-05
3 raters, 62 feet	Modified	R8C15	8	15	Kendall's coefficient of concordance Wt	62	3	0.574312715	0.6	0.4-0.6	Chisq(61)	105.0992268	0.000388399
3 raters, 62 feet	Modified	R9C15	9	15	Kendall's coefficient of concordance Wt	62	3	0.57048356	0.6	0.4-0.6	Chisq(61)	104.3984915	0.000455964
3 raters, 62 feet	Modified	R8C16	8	16	Kendall's coefficient of concordance Wt	62	3	0.579944556	0.6	0.4-0.6	Chisq(61)	106.1298538	0.000306132
3 raters, 62 feet	Modified	R9C16	9	16	Kendall's coefficient of concordance Wt	62	3	0.63648242	0.8	0.6-0.8	Chisq(61)	116.4762829	2.46E-05
3 raters, 62 feet	Modified	R3C17	3	17	Kendall's coefficient of concordance Wt	62	3	0.551004762	0.6	0.4-0.6	Chisq(61)	100.8338714	0.001011911
3 raters, 62 feet	Modified	R8C17	8	17	Kendall's coefficient of concordance Wt	62	3	0.588292539	0.6	0.4-0.6	Chisq(61)	107.6575347	0.000214139
3 raters, 62 feet	Modified	R4C18	4	18	Kendall's coefficient of concordance Wt	62	3	0.527390536	0.6	0.4-0.6	Chisq(61)	96.51246809	0.002545491
3 raters, 62 feet	Modified	R5C18	5	18	Kendall's coefficient of concordance Wt	62	3	0.551985034	0.6	0.4-0.6	Chisq(61)	101.0132612	0.000972861
3 raters, 62 feet	Modified	R6C18	6	18	Kendall's coefficient of concordance Wt	62	3	0.608881871	0.8	0.6-0.8	Chisq(61)	111.4253824	8.67E-05
3 raters, 62 feet	Modified	R7C18	7	18	Kendall's coefficient of concordance Wt	62	3	0.569226353	0.6	0.4-0.6	Chisq(61)	104.1684226	0.000480494
3 raters, 62 feet	Modified	R8C18	8	18	Kendall's coefficient of concordance Wt	62	3	0.524123424	0.6	0.4-0.6	Chisq(61)	95.91458652	0.00288053
3 raters, 62 feet	Modified	R4C19	4	19	Kendall's coefficient of concordance Wt	62	3	0.433772683	0.6	0.4-0.6	Chisq(61)	79.38040097	0.057016558
3 raters, 62 feet	Modified	R5C19	5	19	Kendall's coefficient of concordance Wt	62	3	0.405806977	0.6	0.4-0.6	Chisq(61)	74.26267687	0.118462307
3 raters, 62 feet	Modified	R6C19	6	19	Kendall's coefficient of concordance Wt	62	3	0.480197246	0.6	0.4-0.6	Chisq(61)	87.87609607	0.013726056
3 raters, 62 feet	Modified	R7C19	7	19	Kendall's coefficient of concordance Wt	62	3	0.511079996	0.6	0.4-0.6	Chisq(61)	93.52763932	0.004671993
3 raters, 62 feet	Modified	R5C20	5	20	Kendall's coefficient of concordance Wt	62	3	0.537909288	0.6	0.4-0.6	Chisq(61)	98.43739966	0.001698188
3 raters, 62 feet	Modified	R6C20	6	20	Kendall's coefficient of concordance Wt	62	3	0.528656611	0.6	0.4-0.6	Chisq(61)	96.74415989	0.002425748
3 raters, 62 feet	Modified	R7C20	7	20	Kendall's coefficient of concordance Wt	62	3	0.492493869	0.6	0.4-0.6	Chisq(61)	90.12637798	0.009042248
