# Supplementary material for: A reliable and inclusive method for assessing failure-causing mechanical wear in prosthetic feet
Source: PLOS Glob Public Health. 2026 May 29;6(5):e0006545. doi: 10.1371/journal.pgph.0006545 (PMC13221059; doi:10.1371/journal.pgph.0006545)
Supplement: S3 Table — (CSV) [file pgph.0006545.s004.csv]

Dataset	Method	Foot	Method	Cells	Raters	W	W rounded up	W binned	Stat name	Statistic	Pval
4 raters, 48 feet	Original	LSBU_0004	Kendall's coefficient of concordance Wt	155	4	0.764121194	0.8	0.6-0.8	Chisq(154)	470.6986553	8.55E-34
4 raters, 48 feet	Original	LSBU_0005T	Kendall's coefficient of concordance Wt	161	4	0.843737086	1	0.8-1.0	Chisq(160)	539.9917353	1.04E-42
4 raters, 48 feet	Original	LSBU_0007T	Kendall's coefficient of concordance Wt	155	4	0.75281513	0.8	0.6-0.8	Chisq(154)	463.7341198	9.02E-33
4 raters, 48 feet	Original	LSBU_0008T	Kendall's coefficient of concordance Wt	162	4	0.699926328	0.8	0.6-0.8	Chisq(161)	450.7525552	2.89E-29
4 raters, 48 feet	Original	LSBU_0009T	Kendall's coefficient of concordance Wt	162	4	0.706474184	0.8	0.6-0.8	Chisq(161)	454.9693747	7.33E-30
4 raters, 48 feet	Original	LSBU_0011T	Kendall's coefficient of concordance Wt	153	4	0.730631862	0.8	0.6-0.8	Chisq(152)	444.224172	2.06E-30
4 raters, 48 feet	Original	LSBU_0012	Kendall's coefficient of concordance Wt	158	4	0.489786798	0.6	0.4-0.6	Chisq(157)	307.5861089	7.72E-12
4 raters, 48 feet	Original	LSBU_0013T	Kendall's coefficient of concordance Wt	149	4	0.436526698	0.6	0.4-0.6	Chisq(148)	258.4238053	5.14E-08
4 raters, 48 feet	Original	LSBU_0014	Kendall's coefficient of concordance Wt	154	4	0.760510528	0.8	0.6-0.8	Chisq(153)	465.4324433	2.90E-33
4 raters, 48 feet	Original	LSBU_0018	Kendall's coefficient of concordance Wt	161	4	0.585135221	0.6	0.4-0.6	Chisq(160)	374.4865412	3.05E-19
4 raters, 48 feet	Original	LSBU_0020	Kendall's coefficient of concordance Wt	161	4	0.51102459	0.6	0.4-0.6	Chisq(160)	327.0557378	1.53E-13
4 raters, 48 feet	Original	LSBU_0021	Kendall's coefficient of concordance Wt	157	4	0.583661726	0.6	0.4-0.6	Chisq(156)	364.2049169	1.08E-18
4 raters, 48 feet	Original	LSBU_0022	Kendall's coefficient of concordance Wt	156	4	0.313767641	0.4	0.2-0.4	Chisq(155)	194.5359373	0.017177463
4 raters, 48 feet	Original	LSBU_0026T	Kendall's coefficient of concordance Wt	156	4	0.408233565	0.6	0.4-0.6	Chisq(155)	253.10481	1.09E-06
4 raters, 48 feet	Original	LSBU_0028T	Kendall's coefficient of concordance Wt	153	4	0.62230903	0.8	0.6-0.8	Chisq(152)	378.3638905	2.68E-21
4 raters, 48 feet	Original	LSBU_0033T	Kendall's coefficient of concordance Wt	155	4	0.472942026	0.6	0.4-0.6	Chisq(154)	291.3322881	1.56E-10
4 raters, 48 feet	Original	LSBU_0034T	Kendall's coefficient of concordance Wt	158	4	0.656784355	0.8	0.6-0.8	Chisq(157)	412.4605746	7.82E-25
4 raters, 48 feet	Original	LSBU_0100T	Kendall's coefficient of concordance Wt	156	4	0.611434969	0.8	0.6-0.8	Chisq(155)	379.0896807	8.52E-21
4 raters, 48 feet	Original	LSBU_0101T	Kendall's coefficient of concordance Wt	156	4	0.337293398	0.4	0.2-0.4	Chisq(155)	209.1219069	0.002462675
4 raters, 48 feet	Original	LSBU_0102T	Kendall's coefficient of concordance Wt	149	4	0.478395112	0.6	0.4-0.6	Chisq(148)	283.2099066	1.54E-10
4 raters, 48 feet	Original	LSBU_0103	Kendall's coefficient of concordance Wt	157	4	0.571079553	0.6	0.4-0.6	Chisq(156)	356.3536414	1.04E-17
4 raters, 48 feet	Original	LSBU_0104	Kendall's coefficient of concordance Wt	149	4	0.709940728	0.8	0.6-0.8	Chisq(148)	420.2849113	6.50E-28
4 raters, 48 feet	Original	LSBU_0106	Kendall's coefficient of concordance Wt	152	4	0.613275137	0.8	0.6-0.8	Chisq(151)	370.4181828	1.86E-20
4 raters, 48 feet	Original	LSBU_0108	Kendall's coefficient of concordance Wt	159	4	0.528510572	0.6	0.4-0.6	Chisq(158)	334.0186814	1.14E-14
4 raters, 48 feet	Original	LSBU_0110	Kendall's coefficient of concordance Wt	155	4	0.7421193	0.8	0.6-0.8	Chisq(154)	457.1454886	8.25E-32
4 raters, 48 feet	Original	LSBU_0112	Kendall's coefficient of concordance Wt	166	4	0.759617333	0.8	0.6-0.8	Chisq(165)	501.3474398	1.29E-35
4 raters, 48 feet	Original	LSBU_0115T	Kendall's coefficient of concordance Wt	143	4	0.618304059	0.8	0.6-0.8	Chisq(142)	351.1967057	9.88E-20
4 raters, 48 feet	Original	LSBU_0121T	Kendall's coefficient of concordance Wt	151	4	0.773589067	0.8	0.6-0.8	Chisq(150)	464.1534404	8.19E-34
4 raters, 48 feet	Original	LSBU_0126T	Kendall's coefficient of concordance Wt	154	4	0.321581678	0.4	0.2-0.4	Chisq(153)	196.8079869	0.009745998
4 raters, 48 feet	Original	LSBU_0127T	Kendall's coefficient of concordance Wt	161	4	0.581580839	0.6	0.4-0.6	Chisq(160)	372.211737	5.91E-19
4 raters, 48 feet	Original	LSBU_0128T	Kendall's coefficient of concordance Wt	156	4	0.641296376	0.8	0.6-0.8	Chisq(155)	397.603753	3.03E-23
4 raters, 48 feet	Original	LSBU_0130T	Kendall's coefficient of concordance Wt	156	4	0.659635468	0.8	0.6-0.8	Chisq(155)	408.9739904	8.75E-25
4 raters, 48 feet	Original	LSBU_0131	Kendall's coefficient of concordance Wt	154	4	0.63373372	0.8	0.6-0.8	Chisq(153)	387.8450368	2.37E-22
4 raters, 48 feet	Original	LSBU_0132	Kendall's coefficient of concordance Wt	154	4	0.649078933	0.8	0.6-0.8	Chisq(153)	397.2363068	1.30E-23
4 raters, 48 feet	Original	LSBU_0133	Kendall's coefficient of concordance Wt	157	4	0.430101668	0.6	0.4-0.6	Chisq(156)	268.3834411	5.69E-08
4 raters, 48 feet	Original	LSBU_0134T	Kendall's coefficient of concordance Wt	152	4	0.373378351	0.4	0.2-0.4	Chisq(151)	225.5205237	8.10E-05
4 raters, 48 feet	Original	LSBU_0137T	Kendall's coefficient of concordance Wt	143	4	0.59536273	0.6	0.4-0.6	Chisq(142)	338.1660309	4.85E-18
4 raters, 48 feet	Original	LSBU_0139T	Kendall's coefficient of concordance Wt	148	4	0.474906438	0.6	0.4-0.6	Chisq(147)	279.2449856	2.92E-10
4 raters, 48 feet	Original	LSBU_0140T	Kendall's coefficient of concordance Wt	155	4	0.362383066	0.4	0.2-0.4	Chisq(154)	223.2279689	0.000224861
4 raters, 48 feet	Original	LSBU_0147T	Kendall's coefficient of concordance Wt	156	4	0.550403435	0.6	0.4-0.6	Chisq(155)	341.2501295	4.86E-16
4 raters, 48 feet	Original	LSBU_0149	Kendall's coefficient of concordance Wt	152	4	0.590380175	0.6	0.4-0.6	Chisq(151)	356.5896258	1.13E-18
4 raters, 48 feet	Original	LSBU_0151T	Kendall's coefficient of concordance Wt	149	4	0.607141657	0.8	0.6-0.8	Chisq(148)	359.4278611	1.29E-19
4 raters, 48 feet	Original	LSBU_0153T	Kendall's coefficient of concordance Wt	150	4	0.478885749	0.6	0.4-0.6	Chisq(149)	285.4159066	1.25E-10
4 raters, 48 feet	Original	LSBU_0155T	Kendall's coefficient of concordance Wt	148	4	0.737401813	0.8	0.6-0.8	Chisq(147)	433.592266	4.65E-30
4 raters, 48 feet	Original	LSBU_0175T	Kendall's coefficient of concordance Wt	154	4	0.468478938	0.6	0.4-0.6	Chisq(153)	286.70911	3.43E-10
4 raters, 48 feet	Original	LSBU_0177T	Kendall's coefficient of concordance Wt	156	4	0.574421758	0.6	0.4-0.6	Chisq(155)	356.1414897	7.21E-18
4 raters, 48 feet	Original	LSBU_0179T	Kendall's coefficient of concordance Wt	156	4	0.56084021	0.6	0.4-0.6	Chisq(155)	347.7209301	7.93E-17
4 raters, 48 feet	Original	LSBU_0182T	Kendall's coefficient of concordance Wt	160	4	0.361231725	0.4	0.2-0.4	Chisq(159)	229.7433774	0.000206078
3 raters, 62 feet	Original	LSBU_0004	Kendall's coefficient of concordance Wt	155	3	0.8631458	1	0.8-1.0	Chisq(154)	398.7733594	1.30E-23
3 raters, 62 feet	Original	LSBU_0005T	Kendall's coefficient of concordance Wt	164	3	0.862005989	1	0.8-1.0	Chisq(163)	421.5209284	8.54E-25
3 raters, 62 feet	Original	LSBU_0007T	Kendall's coefficient of concordance Wt	163	3	0.888568936	1	0.8-1.0	Chisq(162)	431.8445028	2.06E-26
3 raters, 62 feet	Original	LSBU_0008T	Kendall's coefficient of concordance Wt	162	3	0.811914273	1	0.8-1.0	Chisq(161)	392.1545937	2.59E-21
3 raters, 62 feet	Original	LSBU_0009T	Kendall's coefficient of concordance Wt	163	3	0.770682899	0.8	0.6-0.8	Chisq(162)	374.551889	7.08E-19
3 raters, 62 feet	Original	LSBU_0010	Kendall's coefficient of concordance Wt	157	3	0.705070055	0.8	0.6-0.8	Chisq(156)	329.972786	1.58E-14
3 raters, 62 feet	Original	LSBU_0011T	Kendall's coefficient of concordance Wt	155	3	0.834747308	1	0.8-1.0	Chisq(154)	385.6532561	7.40E-22
3 raters, 62 feet	Original	LSBU_0012	Kendall's coefficient of concordance Wt	158	3	0.694360834	0.8	0.6-0.8	Chisq(157)	327.0439529	5.04E-14
3 raters, 62 feet	Original	LSBU_0013T	Kendall's coefficient of concordance Wt	158	3	0.494439413	0.6	0.4-0.6	Chisq(157)	232.8809634	8.00E-05
3 raters, 62 feet	Original	LSBU_0014	Kendall's coefficient of concordance Wt	155	3	0.791326354	0.8	0.6-0.8	Chisq(154)	365.5927756	3.00E-19
3 raters, 62 feet	Original	LSBU_0018	Kendall's coefficient of concordance Wt	162	3	0.623901893	0.8	0.6-0.8	Chisq(161)	301.3446143	1.36E-10
3 raters, 62 feet	Original	LSBU_0020	Kendall's coefficient of concordance Wt	162	3	0.598257324	0.6	0.4-0.6	Chisq(161)	288.9582874	2.48E-09
3 raters, 62 feet	Original	LSBU_0021	Kendall's coefficient of concordance Wt	162	3	0.680894398	0.8	0.6-0.8	Chisq(161)	328.8719942	1.37E-13
3 raters, 62 feet	Original	LSBU_0022	Kendall's coefficient of concordance Wt	156	3	0.451448268	0.6	0.4-0.6	Chisq(155)	209.9234446	0.002191514
3 raters, 62 feet	Original	LSBU_0026T	Kendall's coefficient of concordance Wt	157	3	0.56383713	0.6	0.4-0.6	Chisq(156)	263.8757767	1.50E-07
3 raters, 62 feet	Original	LSBU_0028T	Kendall's coefficient of concordance Wt	154	3	0.71746627	0.8	0.6-0.8	Chisq(153)	329.317018	5.89E-15
3 raters, 62 feet	Original	LSBU_0031T	Kendall's coefficient of concordance Wt	155	3	0.788473581	0.8	0.6-0.8	Chisq(154)	364.2747942	4.42E-19
3 raters, 62 feet	Original	LSBU_0033T	Kendall's coefficient of concordance Wt	156	3	0.605373736	0.8	0.6-0.8	Chisq(155)	281.4987873	2.21E-09
3 raters, 62 feet	Original	LSBU_0034T	Kendall's coefficient of concordance Wt	164	3	0.815726003	1	0.8-1.0	Chisq(163)	398.8900153	8.54E-22
3 raters, 62 feet	Original	LSBU_0100T	Kendall's coefficient of concordance Wt	156	3	0.733418465	0.8	0.6-0.8	Chisq(155)	341.0395861	5.15E-16
3 raters, 62 feet	Original	LSBU_0101T	Kendall's coefficient of concordance Wt	157	3	0.525341154	0.6	0.4-0.6	Chisq(156)	245.8596601	5.85E-06
3 raters, 62 feet	Original	LSBU_0102T	Kendall's coefficient of concordance Wt	154	3	0.618631478	0.8	0.6-0.8	Chisq(153)	283.9518484	6.62E-10
3 raters, 62 feet	Original	LSBU_0103	Kendall's coefficient of concordance Wt	162	3	0.697866055	0.8	0.6-0.8	Chisq(161)	337.0693044	1.58E-14
3 raters, 62 feet	Original	LSBU_0104	Kendall's coefficient of concordance Wt	151	3	0.769747649	0.8	0.6-0.8	Chisq(150)	346.3864423	1.42E-17
3 raters, 62 feet	Original	LSBU_0105	Kendall's coefficient of concordance Wt	156	3	0.785245417	0.8	0.6-0.8	Chisq(155)	365.1391191	5.31E-19
3 raters, 62 feet	Original	LSBU_0106	Kendall's coefficient of concordance Wt	152	3	0.591006865	0.6	0.4-0.6	Chisq(151)	267.7261097	1.54E-08
3 raters, 62 feet	Original	LSBU_0107	Kendall's coefficient of concordance Wt	155	3	0.574102703	0.6	0.4-0.6	Chisq(154)	265.2354486	6.42E-08
3 raters, 62 feet	Original	LSBU_0108	Kendall's coefficient of concordance Wt	159	3	0.539866141	0.6	0.4-0.6	Chisq(158)	255.8965507	1.33E-06
3 raters, 62 feet	Original	LSBU_0109	Kendall's coefficient of concordance Wt	154	3	0.76941782	0.8	0.6-0.8	Chisq(153)	353.1627795	7.26E-18
3 raters, 62 feet	Original	LSBU_0110	Kendall's coefficient of concordance Wt	163	3	0.769658874	0.8	0.6-0.8	Chisq(162)	374.0542129	8.17E-19
3 raters, 62 feet	Original	LSBU_0111	Kendall's coefficient of concordance Wt	162	3	0.78069597	0.8	0.6-0.8	Chisq(161)	377.0761537	2.22E-19
3 raters, 62 feet	Original	LSBU_0112	Kendall's coefficient of concordance Wt	167	3	0.831877097	1	0.8-1.0	Chisq(166)	414.2747943	3.27E-23
3 raters, 62 feet	Original	LSBU_0115T	Kendall's coefficient of concordance Wt	163	3	0.724292573	0.8	0.6-0.8	Chisq(162)	352.0061906	4.07E-16
3 raters, 62 feet	Original	LSBU_0120T	Kendall's coefficient of concordance Wt	161	3	0.816127522	1	0.8-1.0	Chisq(160)	391.7412105	1.86E-21
3 raters, 62 feet	Original	LSBU_0121T	Kendall's coefficient of concordance Wt	152	3	0.849238567	1	0.8-1.0	Chisq(151)	384.7050708	2.41E-22
3 raters, 62 feet	Original	LSBU_0126T	Kendall's coefficient of concordance Wt	154	3	0.430844169	0.6	0.4-0.6	Chisq(153)	197.7574736	0.008612536
3 raters, 62 feet	Original	LSBU_0127T	Kendall's coefficient of concordance Wt	161	3	0.643591268	0.8	0.6-0.8	Chisq(160)	308.9238089	1.54E-11
3 raters, 62 feet	Original	LSBU_0128T	Kendall's coefficient of concordance Wt	158	3	0.670684929	0.8	0.6-0.8	Chisq(157)	315.8926017	9.33E-13
3 raters, 62 feet	Original	LSBU_0130T	Kendall's coefficient of concordance Wt	156	3	0.699486906	0.8	0.6-0.8	Chisq(155)	325.2614111	3.81E-14
3 raters, 62 feet	Original	LSBU_0131	Kendall's coefficient of concordance Wt	154	3	0.737298889	0.8	0.6-0.8	Chisq(153)	338.4201899	4.76E-16
3 raters, 62 feet	Original	LSBU_0132	Kendall's coefficient of concordance Wt	154	3	0.722072299	0.8	0.6-0.8	Chisq(153)	331.4311852	3.30E-15
3 raters, 62 feet	Original	LSBU_0133	Kendall's coefficient of concordance Wt	157	3	0.569978109	0.6	0.4-0.6	Chisq(156)	266.7497549	8.11E-08
3 raters, 62 feet	Original	LSBU_0134T	Kendall's coefficient of concordance Wt	153	3	0.334980492	0.4	0.2-0.4	Chisq(152)	152.7511046	0.467625409
3 raters, 62 feet	Original	LSBU_0137T	Kendall's coefficient of concordance Wt	154	3	0.744597917	0.8	0.6-0.8	Chisq(153)	341.7704441	1.86E-16
3 raters, 62 feet	Original	LSBU_0139T	Kendall's coefficient of concordance Wt	156	3	0.745897764	0.8	0.6-0.8	Chisq(155)	346.8424603	1.02E-16
3 raters, 62 feet	Original	LSBU_0140T	Kendall's coefficient of concordance Wt	160	3	0.648365837	0.8	0.6-0.8	Chisq(159)	309.2705042	1.01E-11
3 raters, 62 feet	Original	LSBU_0147T	Kendall's coefficient of concordance Wt	158	3	0.698690269	0.8	0.6-0.8	Chisq(157)	329.0831169	2.93E-14
3 raters, 62 feet	Original	LSBU_0148T	Kendall's coefficient of concordance Wt	152	3	0.796322381	0.8	0.6-0.8	Chisq(151)	360.7340387	3.34E-19
3 raters, 62 feet	Original	LSBU_0149	Kendall's coefficient of concordance Wt	152	3	0.698665465	0.8	0.6-0.8	Chisq(151)	316.4954556	8.71E-14
3 raters, 62 feet	Original	LSBU_0151T	Kendall's coefficient of concordance Wt	157	3	0.747973364	0.8	0.6-0.8	Chisq(156)	350.0515344	6.20E-17
3 raters, 62 feet	Original	LSBU_0153T	Kendall's coefficient of concordance Wt	154	3	0.580005378	0.6	0.4-0.6	Chisq(153)	266.2224683	3.88E-08
3 raters, 62 feet	Original	LSBU_0155T	Kendall's coefficient of concordance Wt	152	3	0.826790452	1	0.8-1.0	Chisq(151)	374.5360745	5.38E-21
3 raters, 62 feet	Original	LSBU_0157T	Kendall's coefficient of concordance Wt	151	3	0.802912216	1	0.8-1.0	Chisq(150)	361.3104973	1.80E-19
3 raters, 62 feet	Original	LSBU_0159T	Kendall's coefficient of concordance Wt	159	3	0.775783027	0.8	0.6-0.8	Chisq(158)	367.7211549	9.19E-19
3 raters, 62 feet	Original	LSBU_0164T	Kendall's coefficient of concordance Wt	162	3	0.748261158	0.8	0.6-0.8	Chisq(161)	361.4101393	1.98E-17
3 raters, 62 feet	Original	LSBU_0166T	Kendall's coefficient of concordance Wt	152	3	0.679617607	0.8	0.6-0.8	Chisq(151)	307.8667761	8.51E-13
3 raters, 62 feet	Original	LSBU_0168	Kendall's coefficient of concordance Wt	166	3	0.715807029	0.8	0.6-0.8	Chisq(165)	354.3244795	7.02E-16
3 raters, 62 feet	Original	LSBU_0169T	Kendall's coefficient of concordance Wt	159	3	0.700459432	0.8	0.6-0.8	Chisq(158)	332.0177706	1.95E-14
3 raters, 62 feet	Original	LSBU_0175T	Kendall's coefficient of concordance Wt	168	3	0.660293442	0.8	0.6-0.8	Chisq(167)	330.8070143	7.16E-13
3 raters, 62 feet	Original	LSBU_0177T	Kendall's coefficient of concordance Wt	160	3	0.667308881	0.8	0.6-0.8	Chisq(159)	318.3063364	1.03E-12
3 raters, 62 feet	Original	LSBU_0179T	Kendall's coefficient of concordance Wt	158	3	0.604830768	0.8	0.6-0.8	Chisq(157)	284.8752915	1.87E-09
3 raters, 62 feet	Original	LSBU_0182T	Kendall's coefficient of concordance Wt	164	3	0.611847546	0.8	0.6-0.8	Chisq(163)	299.1934498	4.29E-10
4 raters, 48 feet	Modified	LSBU_0004	Kendall's coefficient of concordance Wt	155	4	0.53269029	0.6	0.4-0.6	Chisq(154)	328.1372187	1.20E-14
4 raters, 48 feet	Modified	LSBU_0005T	Kendall's coefficient of concordance Wt	161	4	0.72969051	0.8	0.6-0.8	Chisq(160)	467.0019263	8.18E-32
4 raters, 48 feet	Modified	LSBU_0007T	Kendall's coefficient of concordance Wt	155	4	0.540623255	0.6	0.4-0.6	Chisq(154)	333.0239248	3.16E-15
4 raters, 48 feet	Modified	LSBU_0008T	Kendall's coefficient of concordance Wt	162	4	0.526666796	0.6	0.4-0.6	Chisq(161)	339.1734167	9.00E-15
4 raters, 48 feet	Modified	LSBU_0009T	Kendall's coefficient of concordance Wt	162	4	0.66458964	0.8	0.6-0.8	Chisq(161)	427.9957283	4.23E-26
4 raters, 48 feet	Modified	LSBU_0011T	Kendall's coefficient of concordance Wt	153	4	0.473527394	0.6	0.4-0.6	Chisq(152)	287.9046553	1.85E-10
4 raters, 48 feet	Modified	LSBU_0012	Kendall's coefficient of concordance Wt	158	4	0.468375381	0.6	0.4-0.6	Chisq(157)	294.1397391	2.10E-10
4 raters, 48 feet	Modified	LSBU_0013T	Kendall's coefficient of concordance Wt	149	4	0.232955929	0.4	0.2-0.4	Chisq(148)	137.90991	0.712728235
4 raters, 48 feet	Modified	LSBU_0014	Kendall's coefficient of concordance Wt	154	4	0.56798488	0.6	0.4-0.6	Chisq(153)	347.6067464	3.57E-17
4 raters, 48 feet	Modified	LSBU_0018	Kendall's coefficient of concordance Wt	161	4	0.575260929	0.6	0.4-0.6	Chisq(160)	368.1669945	1.90E-18
4 raters, 48 feet	Modified	LSBU_0020	Kendall's coefficient of concordance Wt	161	4	0.332855187	0.4	0.2-0.4	Chisq(160)	213.0273196	0.003216906
4 raters, 48 feet	Modified	LSBU_0021	Kendall's coefficient of concordance Wt	157	4	0.430601865	0.6	0.4-0.6	Chisq(156)	268.6955635	5.32E-08
4 raters, 48 feet	Modified	LSBU_0022	Kendall's coefficient of concordance Wt	156	4	0.487323897	0.6	0.4-0.6	Chisq(155)	302.1408163	1.52E-11
4 raters, 48 feet	Modified	LSBU_0026T	Kendall's coefficient of concordance Wt	156	4	0.487257661	0.6	0.4-0.6	Chisq(155)	302.0997496	1.53E-11
4 raters, 48 feet	Modified	LSBU_0028T	Kendall's coefficient of concordance Wt	153	4	0.345315616	0.4	0.2-0.4	Chisq(152)	209.9518948	0.001292982
4 raters, 48 feet	Modified	LSBU_0033T	Kendall's coefficient of concordance Wt	155	4	0.414506395	0.6	0.4-0.6	Chisq(154)	255.3359396	5.28E-07
4 raters, 48 feet	Modified	LSBU_0034T	Kendall's coefficient of concordance Wt	158	4	0.587749087	0.6	0.4-0.6	Chisq(157)	369.1064269	3.98E-19
4 raters, 48 feet	Modified	LSBU_0100T	Kendall's coefficient of concordance Wt	156	4	0.283199616	0.4	0.2-0.4	Chisq(155)	175.5837618	0.12333519
4 raters, 48 feet	Modified	LSBU_0101T	Kendall's coefficient of concordance Wt	156	4	0.51343721	0.6	0.4-0.6	Chisq(155)	318.3310701	2.39E-13
4 raters, 48 feet	Modified	LSBU_0102T	Kendall's coefficient of concordance Wt	149	4	0.471199741	0.6	0.4-0.6	Chisq(148)	278.9502464	4.36E-10
4 raters, 48 feet	Modified	LSBU_0103	Kendall's coefficient of concordance Wt	157	4	0.230082418	0.4	0.2-0.4	Chisq(156)	143.5714286	0.753398796
4 raters, 48 feet	Modified	LSBU_0104	Kendall's coefficient of concordance Wt	149	4	0.527516367	0.6	0.4-0.6	Chisq(148)	312.2896891	8.58E-14
4 raters, 48 feet	Modified	LSBU_0106	Kendall's coefficient of concordance Wt	152	4	0.423293859	0.6	0.4-0.6	Chisq(151)	255.6694908	2.19E-07
4 raters, 48 feet	Modified	LSBU_0108	Kendall's coefficient of concordance Wt	159	4	0.480704536	0.6	0.4-0.6	Chisq(158)	303.8052665	2.78E-11
4 raters, 48 feet	Modified	LSBU_0110	Kendall's coefficient of concordance Wt	155	4	0.622203467	0.8	0.6-0.8	Chisq(154)	383.2773358	1.52E-21
4 raters, 48 feet	Modified	LSBU_0112	Kendall's coefficient of concordance Wt	166	4	0.732700096	0.8	0.6-0.8	Chisq(165)	483.5820631	5.01E-33
4 raters, 48 feet	Modified	LSBU_0115T	Kendall's coefficient of concordance Wt	143	4	0.351488567	0.4	0.2-0.4	Chisq(142)	199.645506	0.001027978
4 raters, 48 feet	Modified	LSBU_0121T	Kendall's coefficient of concordance Wt	151	4	0.548151826	0.6	0.4-0.6	Chisq(150)	328.8910955	2.01E-15
4 raters, 48 feet	Modified	LSBU_0126T	Kendall's coefficient of concordance Wt	154	4	0.417307082	0.6	0.4-0.6	Chisq(153)	255.3919339	4.00E-07
4 raters, 48 feet	Modified	LSBU_0127T	Kendall's coefficient of concordance Wt	161	4	0.513204573	0.6	0.4-0.6	Chisq(160)	328.4509267	1.06E-13
4 raters, 48 feet	Modified	LSBU_0128T	Kendall's coefficient of concordance Wt	156	4	0.610624187	0.8	0.6-0.8	Chisq(155)	378.5869961	9.91E-21
4 raters, 48 feet	Modified	LSBU_0130T	Kendall's coefficient of concordance Wt	156	4	0.483310395	0.6	0.4-0.6	Chisq(155)	299.6524448	2.82E-11
4 raters, 48 feet	Modified	LSBU_0131	Kendall's coefficient of concordance Wt	154	4	0.507481246	0.6	0.4-0.6	Chisq(153)	310.5785228	8.71E-13
4 raters, 48 feet	Modified	LSBU_0132	Kendall's coefficient of concordance Wt	154	4	0.558841688	0.6	0.4-0.6	Chisq(153)	342.0111132	1.74E-16
4 raters, 48 feet	Modified	LSBU_0133	Kendall's coefficient of concordance Wt	157	4	0.465872407	0.6	0.4-0.6	Chisq(156)	290.7043817	3.47E-10
4 raters, 48 feet	Modified	LSBU_0134T	Kendall's coefficient of concordance Wt	152	4	0.516413529	0.6	0.4-0.6	Chisq(151)	311.9137712	2.94E-13
4 raters, 48 feet	Modified	LSBU_0137T	Kendall's coefficient of concordance Wt	143	4	0.652648669	0.8	0.6-0.8	Chisq(142)	370.7044441	2.44E-22
4 raters, 48 feet	Modified	LSBU_0139T	Kendall's coefficient of concordance Wt	148	4	0.452772806	0.6	0.4-0.6	Chisq(147)	266.2304097	6.47E-09
4 raters, 48 feet	Modified	LSBU_0140T	Kendall's coefficient of concordance Wt	155	4	0.23994152	0.4	0.2-0.4	Chisq(154)	147.8039766	0.625429773
4 raters, 48 feet	Modified	LSBU_0147T	Kendall's coefficient of concordance Wt	156	4	0.393501775	0.4	0.2-0.4	Chisq(155)	243.9711003	6.62E-06
4 raters, 48 feet	Modified	LSBU_0149	Kendall's coefficient of concordance Wt	152	4	0.442138733	0.6	0.4-0.6	Chisq(151)	267.0517947	1.80E-08
4 raters, 48 feet	Modified	LSBU_0151T	Kendall's coefficient of concordance Wt	149	4	0.625959133	0.8	0.6-0.8	Chisq(148)	370.5678069	4.46E-21
4 raters, 48 feet	Modified	LSBU_0153T	Kendall's coefficient of concordance Wt	150	4	0.470255963	0.6	0.4-0.6	Chisq(149)	280.272554	4.40E-10
4 raters, 48 feet	Modified	LSBU_0155T	Kendall's coefficient of concordance Wt	148	4	0.320511896	0.4	0.2-0.4	Chisq(147)	188.460995	0.011906813
4 raters, 48 feet	Modified	LSBU_0175T	Kendall's coefficient of concordance Wt	154	4	0.403738969	0.6	0.4-0.6	Chisq(153)	247.0882491	2.19E-06
4 raters, 48 feet	Modified	LSBU_0177T	Kendall's coefficient of concordance Wt	156	4	0.439304975	0.6	0.4-0.6	Chisq(155)	272.3690847	1.77E-08
4 raters, 48 feet	Modified	LSBU_0179T	Kendall's coefficient of concordance Wt	156	4	0.25	0.4	0.2-0.4	Chisq(155)	155	0.484893349
4 raters, 48 feet	Modified	LSBU_0182T	Kendall's coefficient of concordance Wt	160	4	0.346723706	0.4	0.2-0.4	Chisq(159)	220.516277	0.000902531
3 raters, 62 feet	Modified	LSBU_0004	Kendall's coefficient of concordance Wt	155	3	0.604209951	0.8	0.6-0.8	Chisq(154)	279.1449972	2.80E-09
3 raters, 62 feet	Modified	LSBU_0005T	Kendall's coefficient of concordance Wt	164	3	0.717717253	0.8	0.6-0.8	Chisq(163)	350.9637369	8.03E-16
3 raters, 62 feet	Modified	LSBU_0007T	Kendall's coefficient of concordance Wt	163	3	0.550063017	0.6	0.4-0.6	Chisq(162)	267.3306262	3.65E-07
3 raters, 62 feet	Modified	LSBU_0008T	Kendall's coefficient of concordance Wt	162	3	0.592417062	0.6	0.4-0.6	Chisq(161)	286.1374408	4.72E-09
3 raters, 62 feet	Modified	LSBU_0009T	Kendall's coefficient of concordance Wt	163	3	0.717083903	0.8	0.6-0.8	Chisq(162)	348.5027768	1.06E-15
3 raters, 62 feet	Modified	LSBU_0010	Kendall's coefficient of concordance Wt	157	3	0.503543114	0.6	0.4-0.6	Chisq(156)	235.6581774	3.93E-05
3 raters, 62 feet	Modified	LSBU_0011T	Kendall's coefficient of concordance Wt	155	3	0.495504417	0.6	0.4-0.6	Chisq(154)	228.9230408	8.45E-05
3 raters, 62 feet	Modified	LSBU_0012	Kendall's coefficient of concordance Wt	158	3	0.496434823	0.6	0.4-0.6	Chisq(157)	233.8208018	6.78E-05
3 raters, 62 feet	Modified	LSBU_0013T	Kendall's coefficient of concordance Wt	158	3	0.289747728	0.4	0.2-0.4	Chisq(157)	136.4711797	0.880039124
3 raters, 62 feet	Modified	LSBU_0014	Kendall's coefficient of concordance Wt	155	3	0.573458016	0.6	0.4-0.6	Chisq(154)	264.9376034	6.85E-08
3 raters, 62 feet	Modified	LSBU_0018	Kendall's coefficient of concordance Wt	162	3	0.581756406	0.6	0.4-0.6	Chisq(161)	280.988344	1.49E-08
3 raters, 62 feet	Modified	LSBU_0020	Kendall's coefficient of concordance Wt	162	3	0.377738307	0.4	0.2-0.4	Chisq(161)	182.4476021	0.118464333
3 raters, 62 feet	Modified	LSBU_0021	Kendall's coefficient of concordance Wt	162	3	0.516377885	0.6	0.4-0.6	Chisq(161)	249.4105186	9.71E-06
3 raters, 62 feet	Modified	LSBU_0022	Kendall's coefficient of concordance Wt	156	3	0.669346469	0.8	0.6-0.8	Chisq(155)	311.2461083	1.51E-12
3 raters, 62 feet	Modified	LSBU_0026T	Kendall's coefficient of concordance Wt	157	3	0.643350862	0.8	0.6-0.8	Chisq(156)	301.0882034	2.77E-11
3 raters, 62 feet	Modified	LSBU_0028T	Kendall's coefficient of concordance Wt	154	3	0.389699257	0.4	0.2-0.4	Chisq(153)	178.8719588	0.074846789
3 raters, 62 feet	Modified	LSBU_0031T	Kendall's coefficient of concordance Wt	155	3	0.416724034	0.6	0.4-0.6	Chisq(154)	192.5265035	0.019120794
3 raters, 62 feet	Modified	LSBU_0033T	Kendall's coefficient of concordance Wt	156	3	0.45118742	0.6	0.4-0.6	Chisq(155)	209.8021504	0.002230687
3 raters, 62 feet	Modified	LSBU_0034T	Kendall's coefficient of concordance Wt	164	3	0.710232271	0.8	0.6-0.8	Chisq(163)	347.3035806	2.17E-15
3 raters, 62 feet	Modified	LSBU_0100T	Kendall's coefficient of concordance Wt	156	3	0.333333333	0.4	0.2-0.4	Chisq(155)	155	0.484893349
3 raters, 62 feet	Modified	LSBU_0101T	Kendall's coefficient of concordance Wt	157	3	0.575716373	0.6	0.4-0.6	Chisq(156)	269.4352626	4.52E-08
3 raters, 62 feet	Modified	LSBU_0102T	Kendall's coefficient of concordance Wt	154	3	0.587508495	0.6	0.4-0.6	Chisq(153)	269.6663993	1.80E-08
3 raters, 62 feet	Modified	LSBU_0103	Kendall's coefficient of concordance Wt	162	3	0.333333333	0.4	0.2-0.4	Chisq(161)	161	0.485177549
3 raters, 62 feet	Modified	LSBU_0104	Kendall's coefficient of concordance Wt	151	3	0.569843417	0.6	0.4-0.6	Chisq(150)	256.4295375	1.41E-07
3 raters, 62 feet	Modified	LSBU_0105	Kendall's coefficient of concordance Wt	156	3	0.532006222	0.6	0.4-0.6	Chisq(155)	247.3828931	3.41E-06
3 raters, 62 feet	Modified	LSBU_0106	Kendall's coefficient of concordance Wt	152	3	0.413038123	0.6	0.4-0.6	Chisq(151)	187.1062697	0.024442796
3 raters, 62 feet	Modified	LSBU_0107	Kendall's coefficient of concordance Wt	155	3	0.383690708	0.4	0.2-0.4	Chisq(154)	177.2651072	0.0964981
3 raters, 62 feet	Modified	LSBU_0108	Kendall's coefficient of concordance Wt	159	3	0.499974986	0.6	0.4-0.6	Chisq(158)	236.9881432	4.80E-05
3 raters, 62 feet	Modified	LSBU_0109	Kendall's coefficient of concordance Wt	154	3	0.663086023	0.8	0.6-0.8	Chisq(153)	304.3564848	4.32E-12
3 raters, 62 feet	Modified	LSBU_0110	Kendall's coefficient of concordance Wt	163	3	0.612035909	0.8	0.6-0.8	Chisq(162)	297.4494516	4.72E-10
3 raters, 62 feet	Modified	LSBU_0111	Kendall's coefficient of concordance Wt	162	3	0.674339326	0.8	0.6-0.8	Chisq(161)	325.7058944	3.13E-13
3 raters, 62 feet	Modified	LSBU_0112	Kendall's coefficient of concordance Wt	167	3	0.787938741	0.8	0.6-0.8	Chisq(166)	392.3934932	2.23E-20
3 raters, 62 feet	Modified	LSBU_0115T	Kendall's coefficient of concordance Wt	163	3	0.460209471	0.6	0.4-0.6	Chisq(162)	223.6618031	0.000955743
3 raters, 62 feet	Modified	LSBU_0120T	Kendall's coefficient of concordance Wt	161	3	0.584748187	0.6	0.4-0.6	Chisq(160)	280.67913	1.20E-08
3 raters, 62 feet	Modified	LSBU_0121T	Kendall's coefficient of concordance Wt	152	3	0.567641002	0.6	0.4-0.6	Chisq(151)	257.1413738	1.60E-07
3 raters, 62 feet	Modified	LSBU_0126T	Kendall's coefficient of concordance Wt	154	3	0.41391138	0.6	0.4-0.6	Chisq(153)	189.9853236	0.022644558
3 raters, 62 feet	Modified	LSBU_0127T	Kendall's coefficient of concordance Wt	161	3	0.512449678	0.6	0.4-0.6	Chisq(160)	245.9758457	1.46E-05
3 raters, 62 feet	Modified	LSBU_0128T	Kendall's coefficient of concordance Wt	158	3	0.623247653	0.8	0.6-0.8	Chisq(157)	293.5496444	2.42E-10
3 raters, 62 feet	Modified	LSBU_0130T	Kendall's coefficient of concordance Wt	156	3	0.525258148	0.6	0.4-0.6	Chisq(155)	244.2450387	6.28E-06
3 raters, 62 feet	Modified	LSBU_0131	Kendall's coefficient of concordance Wt	154	3	0.579662544	0.6	0.4-0.6	Chisq(153)	266.0651075	4.02E-08
3 raters, 62 feet	Modified	LSBU_0132	Kendall's coefficient of concordance Wt	154	3	0.57044039	0.6	0.4-0.6	Chisq(153)	261.8321389	1.01E-07
3 raters, 62 feet	Modified	LSBU_0133	Kendall's coefficient of concordance Wt	157	3	0.48790436	0.6	0.4-0.6	Chisq(156)	228.3392405	0.00014221
3 raters, 62 feet	Modified	LSBU_0134T	Kendall's coefficient of concordance Wt	153	3	0.496974281	0.6	0.4-0.6	Chisq(152)	226.6202723	8.27E-05
3 raters, 62 feet	Modified	LSBU_0137T	Kendall's coefficient of concordance Wt	154	3	0.726139086	0.8	0.6-0.8	Chisq(153)	333.2978407	1.97E-15
3 raters, 62 feet	Modified	LSBU_0139T	Kendall's coefficient of concordance Wt	156	3	0.519561128	0.6	0.4-0.6	Chisq(155)	241.5959246	1.04E-05
3 raters, 62 feet	Modified	LSBU_0140T	Kendall's coefficient of concordance Wt	160	3	0.380980743	0.4	0.2-0.4	Chisq(159)	181.7278142	0.104673205
3 raters, 62 feet	Modified	LSBU_0147T	Kendall's coefficient of concordance Wt	158	3	0.517710061	0.6	0.4-0.6	Chisq(157)	243.8414389	1.09E-05
3 raters, 62 feet	Modified	LSBU_0148T	Kendall's coefficient of concordance Wt	152	3	0.685604718	0.8	0.6-0.8	Chisq(151)	310.5789373	4.18E-13
3 raters, 62 feet	Modified	LSBU_0149	Kendall's coefficient of concordance Wt	152	3	0.557175548	0.6	0.4-0.6	Chisq(151)	252.4005231	4.38E-07
3 raters, 62 feet	Modified	LSBU_0151T	Kendall's coefficient of concordance Wt	157	3	0.643073447	0.8	0.6-0.8	Chisq(156)	300.9583731	2.86E-11
3 raters, 62 feet	Modified	LSBU_0153T	Kendall's coefficient of concordance Wt	154	3	0.549865362	0.6	0.4-0.6	Chisq(153)	252.388201	7.47E-07
3 raters, 62 feet	Modified	LSBU_0155T	Kendall's coefficient of concordance Wt	152	3	0.388059701	0.4	0.2-0.4	Chisq(151)	175.7910448	0.081796812
3 raters, 62 feet	Modified	LSBU_0157T	Kendall's coefficient of concordance Wt	151	3	0.385126904	0.4	0.2-0.4	Chisq(150)	173.3071067	0.093471849
3 raters, 62 feet	Modified	LSBU_0159T	Kendall's coefficient of concordance Wt	159	3	0.688971673	0.8	0.6-0.8	Chisq(158)	326.5725729	8.31E-14
3 raters, 62 feet	Modified	LSBU_0164T	Kendall's coefficient of concordance Wt	162	3	0.362971068	0.4	0.2-0.4	Chisq(161)	175.315026	0.208352083
3 raters, 62 feet	Modified	LSBU_0166T	Kendall's coefficient of concordance Wt	152	3	0.703837689	0.8	0.6-0.8	Chisq(151)	318.838473	4.65E-14
3 raters, 62 feet	Modified	LSBU_0168	Kendall's coefficient of concordance Wt	166	3	0.46880035	0.6	0.4-0.6	Chisq(165)	232.0561731	0.000450508
3 raters, 62 feet	Modified	LSBU_0169T	Kendall's coefficient of concordance Wt	159	3	0.383960419	0.4	0.2-0.4	Chisq(158)	181.9972385	0.09272681
3 raters, 62 feet	Modified	LSBU_0175T	Kendall's coefficient of concordance Wt	168	3	0.475050649	0.6	0.4-0.6	Chisq(167)	238.0003751	0.000254787
3 raters, 62 feet	Modified	LSBU_0177T	Kendall's coefficient of concordance Wt	160	3	0.460654968	0.6	0.4-0.6	Chisq(159)	219.7324196	0.001017472
3 raters, 62 feet	Modified	LSBU_0179T	Kendall's coefficient of concordance Wt	158	3	0.333333333	0.4	0.2-0.4	Chisq(157)	157	0.484989891
3 raters, 62 feet	Modified	LSBU_0182T	Kendall's coefficient of concordance Wt	164	3	0.41228293	0.6	0.4-0.6	Chisq(163)	201.6063528	0.021396939
